# Supplementary material for: Chiral molecular nanosilicas
Source: Chem Sci. 2022 Mar 14;13(14):4029–40. doi: 10.1039/d2sc00793b (PMC8985511; doi:10.1039/d2sc00793b)
Supplement: SC-013-D2SC00793B-s002 [file SC-013-D2SC00793B-s002.cif]

# Electronic Supplementary Material (ESI) for Chemical Science.
# This journal is © The Royal Society of Chemistry 2022

####################################################################### 
# 
# This file contains crystal structure data downloaded from the 
# Cambridge Structural Database (CSD) hosted by the Cambridge 
# Crystallographic Data Centre (CCDC).
# 
# Full information about CCDC data access policies and citation 
# guidelines are available at http://www.ccdc.cam.ac.uk/access/V1 
# 
# Audit and citation data items may have been added by the CCDC. 
# Please retain this information to preserve the provenance of 
# this file and to allow appropriate attribution of the data. 
# 
#######################################################################

data_210315c
_database_code_depnum_ccdc_archive 'CCDC 2096836'
loop_
_audit_author_name
_audit_author_address
'zhaohui zong'
;shandong university
China
;
_audit_update_record             
;
2021-07-15 deposited with the CCDC.	2022-03-14 downloaded from the CCDC.
;
_audit_creation_date             2021-07-11
_audit_creation_method           
;
Olex2 1.2
(compiled 2018.05.29 svn.r3508 for OlexSys, GUI svn.r5506)
;
_shelx_SHELXL_version_number     2016/6
_chemical_name_common            ?
_chemical_name_systematic        ?
_chemical_formula_moiety         'C92 H166 Fe N4 O28 Si16'
_chemical_formula_sum            'C92 H166 Fe N4 O28 Si16'
_chemical_formula_weight         2281.57
_chemical_absolute_configuration ?
_chemical_melting_point          ?
_chemical_oxdiff_formula         FeSiC
loop_
_atom_type_symbol
_atom_type_description
_atom_type_scat_dispersion_real
_atom_type_scat_dispersion_imag
_atom_type_scat_source
C C 0.0181 0.0091 'International Tables Vol C Tables 4.2.6.8 and 6.1.1.4'
H H 0.0000 0.0000 'International Tables Vol C Tables 4.2.6.8 and 6.1.1.4'
Fe Fe -1.1336 3.1974 'International Tables Vol C Tables 4.2.6.8 and 6.1.1.4'
N N 0.0311 0.0180 'International Tables Vol C Tables 4.2.6.8 and 6.1.1.4'
O O 0.0492 0.0322 'International Tables Vol C Tables 4.2.6.8 and 6.1.1.4'
Si Si 0.2541 0.3302 'International Tables Vol C Tables 4.2.6.8 and 6.1.1.4'

_shelx_space_group_comment       
;
The symmetry employed for this shelxl refinement is uniquely defined
by the following loop, which should always be used as a source of
symmetry information in preference to the above space-group names.
They are only intended as comments.
;
_space_group_crystal_system      orthorhombic
_space_group_IT_number           19
_space_group_name_H-M_alt        'P 21 21 21'
_space_group_name_Hall           'P 2ac 2ab'
loop_
_space_group_symop_operation_xyz
'x, y, z'
'-x+1/2, -y, z+1/2'
'-x, y+1/2, -z+1/2'
'x+1/2, -y+1/2, -z'

_cell_length_a                   16.2474(5)
_cell_length_b                   17.2899(8)
_cell_length_c                   46.6858(17)
_cell_angle_alpha                90
_cell_angle_beta                 90
_cell_angle_gamma                90
_cell_volume                     13114.8(9)
_cell_formula_units_Z            4
_cell_measurement_reflns_used    6255
_cell_measurement_temperature    293(2)
_cell_measurement_theta_max      62.5890
_cell_measurement_theta_min      3.1520
_shelx_estimated_absorpt_T_max   0.871
_shelx_estimated_absorpt_T_min   0.826
_exptl_absorpt_coefficient_mu    2.840
_exptl_absorpt_correction_T_max  1.00000
_exptl_absorpt_correction_T_min  0.78682
_exptl_absorpt_correction_type   multi-scan
_exptl_absorpt_process_details   
;
CrysAlisPro 1.171.40.84a (Rigaku Oxford Diffraction, 2020)
Empirical absorption correction using spherical harmonics,
implemented in SCALE3 ABSPACK scaling algorithm.
;
_exptl_absorpt_special_details   ?
_exptl_crystal_colour            yellow
_exptl_crystal_colour_primary    yellow
_exptl_crystal_density_diffrn    1.156
_exptl_crystal_density_meas      ?
_exptl_crystal_density_method    ?
_exptl_crystal_description       block
_exptl_crystal_F_000             4880
_exptl_crystal_size_max          0.07
_exptl_crystal_size_mid          0.06
_exptl_crystal_size_min          0.05
_exptl_transmission_factor_max   ?
_exptl_transmission_factor_min   ?
_diffrn_reflns_av_R_equivalents  0.0705
_diffrn_reflns_av_unetI/netI     0.0807
_diffrn_reflns_Laue_measured_fraction_full 0.990
_diffrn_reflns_Laue_measured_fraction_max 0.990
_diffrn_reflns_limit_h_max       19
_diffrn_reflns_limit_h_min       -13
_diffrn_reflns_limit_k_max       16
_diffrn_reflns_limit_k_min       -20
_diffrn_reflns_limit_l_max       42
_diffrn_reflns_limit_l_min       -55
_diffrn_reflns_number            42625
_diffrn_reflns_point_group_measured_fraction_full 0.927
_diffrn_reflns_point_group_measured_fraction_max 0.927
_diffrn_reflns_theta_full        65.499
_diffrn_reflns_theta_max         65.499
_diffrn_reflns_theta_min         2.725
_diffrn_ambient_temperature      293(2)
_diffrn_detector                 'Hybrid Pixel Array Detector'
_diffrn_detector_area_resol_mean 10.0000
_diffrn_detector_type            HyPix
_diffrn_measured_fraction_theta_full 0.990
_diffrn_measured_fraction_theta_max 0.990
_diffrn_measurement_details      
;
List of Runs (angles in degrees, time in seconds):

  # Type    Start    End  Width  t~exp~   \w     \q     \k     \f   Frames
#--------------------------------------------------------------------------
  1  \w    -43.00  23.00   1.00    0.30    --  -48.45  38.00  60.00   66
  2  \w   -103.00 -77.00   1.00    0.30    --  -48.45-126.00-109.00   26
  3  \w    -40.00  25.00   1.00    0.30    --  -48.45  38.00-180.00   65
  4  \w   -161.00-133.00   1.00    2.70    --  -86.25  -7.00  67.00   28
  5  \w   -101.00 -23.00   1.00    2.70    --  -86.25 145.00-134.00   78
  6  \w     97.00 140.00   1.00    2.70    --  106.49 126.00 -33.00   43
;
_diffrn_measurement_device       'four-circle diffractometer'
_diffrn_measurement_device_type  'XtaLAB Synergy, Dualflex, HyPix'
_diffrn_measurement_method       '\w scans'
_diffrn_orient_matrix_type       
'CrysAlisPro convention (1999,Acta A55,543-557)'
_diffrn_orient_matrix_UB_11      0.0082716000
_diffrn_orient_matrix_UB_12      0.0841079000
_diffrn_orient_matrix_UB_13      -0.0104579000
_diffrn_orient_matrix_UB_21      -0.0037938000
_diffrn_orient_matrix_UB_22      0.0285439000
_diffrn_orient_matrix_UB_23      0.0311859000
_diffrn_orient_matrix_UB_31      0.0943383000
_diffrn_orient_matrix_UB_32      -0.0061533000
_diffrn_orient_matrix_UB_33      0.0021690000
_diffrn_oxdiff_digest_frames     
;
01b2eb776a0e2f8049d12e19ba06070c85000402ea3
;
_diffrn_oxdiff_digest_hkl        
;
01fd83eed472abc52ff81ce7f1597dce72dbee
;
_diffrn_radiation_monochromator  mirror
_diffrn_radiation_probe          x-ray
_diffrn_radiation_type           CuK\a
_diffrn_radiation_wavelength     1.54184
_diffrn_source                   'micro-focus sealed X-ray tube'
_diffrn_source_type              'PhotonJet (Cu) X-ray Source'
_reflns_Friedel_coverage         0.722
_reflns_Friedel_fraction_full    0.851
_reflns_Friedel_fraction_max     0.851
_reflns_number_gt                14081
_reflns_number_total             20927
_reflns_odcompleteness_completeness 77.72
_reflns_odcompleteness_iscentric 1
_reflns_odcompleteness_theta     66.97
_reflns_special_details          
;
 Reflections were merged by SHELXL according to the crystal
 class for the calculation of statistics and refinement.
 
 Structure factors included contributions from the .fab file.
 
 _reflns_Friedel_fraction is defined as the number of unique
 Friedel pairs measured divided by the number that would be
 possible theoretically, ignoring centric projections and
 systematic absences.
;
_reflns_threshold_expression     'I > 2\s(I)'
_computing_cell_refinement       'CrysAlisPro 1.171.40.84a (Rigaku OD, 2020)'
_computing_data_collection       'CrysAlisPro 1.171.40.84a (Rigaku OD, 2020)'
_computing_data_reduction        'CrysAlisPro 1.171.40.84a (Rigaku OD, 2020)'
_computing_molecular_graphics    'Olex2 (Dolomanov et al., 2009)'
_computing_publication_material  'Olex2 (Dolomanov et al., 2009)'
_computing_structure_refinement  'ShelXL (Sheldrick, 2015)'
_computing_structure_solution    ?
_refine_diff_density_max         1.422
_refine_diff_density_min         -0.668
_refine_diff_density_rms         0.118
_refine_ls_abs_structure_details 
;
 Flack x determined using 4134 quotients [(I+)-(I-)]/[(I+)+(I-)]
 (Parsons, Flack and Wagner, Acta Cryst. B69 (2013) 249-259).
;
_refine_ls_abs_structure_Flack   0.020(6)
_refine_ls_extinction_coef       .
_refine_ls_extinction_method     none
_refine_ls_goodness_of_fit_ref   1.061
_refine_ls_hydrogen_treatment    constr
_refine_ls_matrix_type           full
_refine_ls_number_parameters     1429
_refine_ls_number_reflns         20927
_refine_ls_number_restraints     994
_refine_ls_R_factor_all          0.1694
_refine_ls_R_factor_gt           0.1309
_refine_ls_restrained_S_all      1.097
_refine_ls_shift/su_max          0.001
_refine_ls_shift/su_mean         0.000
_refine_ls_structure_factor_coef Fsqd
_refine_ls_weighting_details     
'w=1/[\s^2^(Fo^2^)+(0.2000P)^2^+50.0000P] where P=(Fo^2^+2Fc^2^)/3'
_refine_ls_weighting_scheme      calc
_refine_ls_wR_factor_gt          0.3442
_refine_ls_wR_factor_ref         0.3804
_refine_special_details          ?
_olex2_refinement_description    
;
1. Fixed Uiso
 At 1.2 times of:
  All C(H) groups, All C(H,H) groups, All C(H,H,H,H) groups, All N(H) groups
 At 1.5 times of:
  All C(H,H,H) groups, All C(H,H,H,H,H,H) groups
2. Restrained distances
 C64-C37 = C64-C61 = C64-C62
 1.53 with sigma of 0.01
 C75-C64 = C74-C37
 1.53 with sigma of 0.01
 C76-C64 = C64-C77 = C62-C74
 1.53 with sigma of 0.01
 C61-C74
 1.53 with sigma of 0.01
 Si5-C37 = Si5-C75
 1.85 with sigma of 0.01
 C69-C68 = C69-C43 = C70-C69
 1.53 with sigma of 0.01
 C52-C16
 1.53 with sigma of 0.01
 C82-C52 = C52-C16 = C81-C52
 1.53 with sigma of 0.01
 C82-C81
 2.6 with sigma of 0.02
 C83-C33
 1.53 with sigma of 0.01
 C81-C16
 2.4 with sigma of 0.02
 C94-C57 = C94-C95 = C94-C93
 1.53 with sigma of 0.01
 C85-C88 = C100-C85 = C85-C87
 1.53 with sigma of 0.01
 C100-C88
 2.4 with sigma of 0.02
 C100-C87
 2.3 with sigma of 0.02
 C88-C87
 2.4 with sigma of 0.02
 C54-C49 = C73-C72 = C67-C49 = C73-C54 = C73-C27 = C49-C27
 1.53 with sigma of 0.01
 C65-C33 = C56-C33 = C33-C13
 1.53 with sigma of 0.01
 C71-C33 = C65-C33
 1.53 with sigma of 0.01
 C63-C34 = C63-C46 = C66-C63
 1.53 with sigma of 0.01
 C78-C43 = C80-C78 = C79-C78
 1.53 with sigma of 0.01
 C80-C79
 2.4 with sigma of 0.02
 C97-C91 = C91-C58 = C96-C91
 1.53 with sigma of 0.01
 H96C-H58A
 2.2 with sigma of 0.02
 H58A-H96A
 2.2 with sigma of 0.02
 H57A-H93A
 2.2 with sigma of 0.02
 H82A_$1-H10B
 2.2 with sigma of 0.02
 H97B_$2-H66B
 2.2 with sigma of 0.02
 H66A-H97B_$2
 2.2 with sigma of 0.02
 H81B-H98C_$3
 2.2 with sigma of 0.02
 H98A_$3-H81B
 2.2 with sigma of 0.02
 C99-C53 = C98-C53 = C53-C51
 1.53 with sigma of 0.01
 H99B-H98A
 2.2 with sigma of 0.02
 H98B-H99B
 2.2 with sigma of 0.02
 Si14-O22 = Si10-O22 = Si11-O25 = Si16-O25 = Si11-O16 = Si10-O16 = Si10-O23 =
 Si13-O23 = Si12-O13 = Si14-O28 = Si16-O28 = Si14-O13 = Si15-O26 = Si12-O27 =
 Si15-O27 = Si15-O17 = Si9-O17 = Si9-O20 = Si9-O18 = Si11-O18 = Si12-O24 = Si13-
 O24 = Si13-O20 = Si16-O26
 1.59 with sigma of 0.01
 Si0A-O20 = Si0A-O0AA = Si1A-O0AA = Si1A-O27
 1.59 with sigma of 0.01
 Si13-C0AA
 1.8 with sigma of 0.02
 C1AA-C0AA = C2AA-C1AA = C3AA-C1AA
 1.53 with sigma of 0.01
 Si9-C31 = Si16-C87 = Si15-C57 = Si12-C58 = Si14-C51 = Si10-C29 = Si11-C86
 1.8 with sigma of 0.02
 H10C-H82A_$1
 2.2 with sigma of 0.02
 Si7-O21 = Si8-O21 = Si8-O19 = Si8-O9 = Si7-O4 = Si7-O14
 1.6 with sigma of 0.01
3. Rigid bond restraints
 Si9, Si11, Si15, Si16, O17, O18, O25, O26
 with sigma for 1-2 distances of 0.01 and sigma for 1-3 distances of 0.01
 C27, C49, C54, C67, C72, C73
 with sigma for 1-2 distances of 0.01 and sigma for 1-3 distances of 0.01
 C33, C65, C71
 with sigma for 1-2 distances of 0.01 and sigma for 1-3 distances of 0.01
 C46, C63, C34, C66
 with sigma for 1-2 distances of 0.005 and sigma for 1-3 distances of 0.01
 C43, C68, C69, C70, C78, C79, C80
 with sigma for 1-2 distances of 0.01 and sigma for 1-3 distances of 0.01
4. Uiso/Uaniso restraints and constraints
Si7 \\sim C43 \\sim C68 \\sim C69 \\sim C70: within 2A with sigma of 0.01 and
sigma for terminal atoms of 0.01
Si4 \\sim C16 \\sim C52 \\sim C81 \\sim C82: within 2A with sigma of 0.01 and
sigma for terminal atoms of 0.01
Si16 \\sim C85 \\sim C87 \\sim C88 \\sim C100: within 2A with sigma of 0.01 and
sigma for terminal atoms of 0.01
C84 \\sim C89 \\sim C90 \\sim C86: within 2A with sigma of 0.01 and sigma for
terminal atoms of 0.01
Si14 \\sim C51 \\sim C53 \\sim C98 \\sim C99: within 2A with sigma of 0.01 and
sigma for terminal atoms of 0.01
Si12 \\sim Si15 \\sim O17 \\sim O27 \\sim C57 \\sim C93 \\sim C94 \\sim C95:
within 2A with sigma of 0.01 and sigma for terminal atoms of 0.01
Si12 \\sim C58 \\sim C91 \\sim C96 \\sim C97: within 2A with sigma of 0.01 and
sigma for terminal atoms of 0.01
Si13: within 2A with sigma of 0.01 and sigma for terminal atoms of 0.01
Si13 \\sim Si0A \\sim C0AA \\sim C1AA \\sim C2AA \\sim C3AA: within 2A with
sigma of 0.01 and sigma for terminal atoms of 0.01
C31 \\sim C45 \\sim C59 \\sim C55: within 2A with sigma of 0.01 and sigma for
terminal atoms of 0.01
C6AA \\sim C7AA \\sim C5AA \\sim C4AA \\sim Si8 \\sim O9 \\sim O19 \\sim O21:
within 2A with sigma of 0.01 and sigma for terminal atoms of 0.01
Uanis(Si16) \\sim Ueq: with sigma of 0.005 and sigma for terminal atoms of 0.01
Uanis(C48) \\sim Ueq, Uanis(C50) \\sim Ueq, Uanis(C25) \\sim Ueq, Uanis(C38)
\\sim Ueq, Uanis(C3) \\sim Ueq, Uanis(C22) \\sim Ueq, Uanis(C36) \\sim Ueq,
Uanis(C32) \\sim Ueq, Uanis(C39) \\sim Ueq, Uanis(C23) \\sim Ueq, Uanis(C4)
\\sim Ueq, Uanis(C42) \\sim Ueq, Uanis(C35) \\sim Ueq, Uanis(C2) \\sim Ueq:
with sigma of 0.01 and sigma for terminal atoms of 0.02
Uanis(N3) \\sim Ueq, Uanis(C3) \\sim Ueq, Uanis(O12) \\sim Ueq, Uanis(N4) \\sim
Ueq: with sigma of 0.01 and sigma for terminal atoms of 0.02
Uanis(C2) \\sim Ueq, Uanis(N2) \\sim Ueq: with sigma of 0.01 and sigma for
terminal atoms of 0.02
Uanis(C37) \\sim Ueq, Uanis(C61) \\sim Ueq, Uanis(C62) \\sim Ueq, Uanis(C64)
\\sim Ueq, Uanis(C74) \\sim Ueq, Uanis(C75) \\sim Ueq, Uanis(C76) \\sim Ueq,
Uanis(C77) \\sim Ueq: with sigma of 0.01 and sigma for terminal atoms of 0.02
Uanis(C83) \\sim Ueq, Uanis(C81) \\sim Ueq, Uanis(C52) \\sim Ueq, Uanis(C82)
\\sim Ueq, Uanis(C16) \\sim Ueq: with sigma of 0.01 and sigma for terminal
atoms of 0.02
Uanis(O1) \\sim Ueq, Uanis(C24) \\sim Ueq, Uanis(O3) \\sim Ueq, Uanis(C2) \\sim
Ueq, Uanis(C26) \\sim Ueq, Uanis(O6) \\sim Ueq: with sigma of 0.005 and sigma
for terminal atoms of 0.01
Uanis(O1) \\sim Ueq, Uanis(C1) \\sim Ueq: with sigma of 0.005 and sigma for
terminal atoms of 0.01
Uanis(C86) \\sim Ueq, Uanis(C84) \\sim Ueq, Uanis(C89) \\sim Ueq, Uanis(C90)
\\sim Ueq: with sigma of 0.01 and sigma for terminal atoms of 0.02
Uanis(C73) \\sim Ueq, Uanis(C49) \\sim Ueq, Uanis(C67) \\sim Ueq, Uanis(C72)
\\sim Ueq, Uanis(C54) \\sim Ueq: with sigma of 0.01 and sigma for terminal
atoms of 0.02
Uanis(C71) \\sim Ueq, Uanis(C65) \\sim Ueq, Uanis(C33) \\sim Ueq, Uanis(C56)
\\sim Ueq: with sigma of 0.01 and sigma for terminal atoms of 0.02
Uanis(O21) \\sim Ueq: with sigma of 0.01 and sigma for terminal atoms of 0.02
Uanis(C18) \\sim Ueq, Uanis(C29) \\sim Ueq: with sigma of 0.01 and sigma for
terminal atoms of 0.02
Uanis(C14) \\sim Ueq: with sigma of 0.01 and sigma for terminal atoms of 0.02
Uanis(C34) \\sim Ueq, Uanis(C63) \\sim Ueq, Uanis(C66) \\sim Ueq, Uanis(C46)
\\sim Ueq: with sigma of 0.01 and sigma for terminal atoms of 0.02
Uanis(C43) \\sim Ueq, Uanis(C68) \\sim Ueq, Uanis(C69) \\sim Ueq, Uanis(C70)
\\sim Ueq, Uanis(C78) \\sim Ueq, Uanis(C79) \\sim Ueq, Uanis(C80) \\sim Ueq:
with sigma of 0.01 and sigma for terminal atoms of 0.02
Uanis(O22) \\sim Ueq, Uanis(O28) \\sim Ueq, Uanis(O24) \\sim Ueq, Uanis(O25)
\\sim Ueq, Uanis(O18) \\sim Ueq, Uanis(O23) \\sim Ueq, Uanis(O20) \\sim Ueq,
Uanis(O17) \\sim Ueq, Uanis(O27) \\sim Ueq, Uanis(O26) \\sim Ueq, Uanis(O13)
\\sim Ueq, Uanis(Si11) \\sim Ueq: with sigma of 0.01 and sigma for terminal
atoms of 0.02
Uanis(Si13) \\sim Ueq, Uanis(Si15) \\sim Ueq, Uanis(O13) \\sim Ueq: with sigma
of 0.005 and sigma for terminal atoms of 0.01
Uanis(Si13) \\sim Ueq: with sigma of 0.005 and sigma for terminal atoms of 0.01
Uanis(Si1A) \\sim Ueq, Uanis(O0AA) \\sim Ueq, Uanis(Si0A) \\sim Ueq: with sigma
of 0.01 and sigma for terminal atoms of 0.02
Uanis(C31) \\sim Ueq, Uanis(C45) \\sim Ueq, Uanis(C55) \\sim Ueq, Uanis(C59)
\\sim Ueq: with sigma of 0.01 and sigma for terminal atoms of 0.02
Uanis(C4AA) \\sim Ueq, Uanis(C5AA) \\sim Ueq, Uanis(C6AA) \\sim Ueq,
Uanis(C7AA) \\sim Ueq, Uanis(Si8) \\sim Ueq, Uanis(O9) \\sim Ueq, Uanis(O19)
\\sim Ueq, Uanis(O21) \\sim Ueq: with sigma of 0.01 and sigma for terminal
atoms of 0.02
Uanis(O9) \\sim Ueq, Uanis(O19) \\sim Ueq, Uanis(O21) \\sim Ueq: with sigma of
0.005 and sigma for terminal atoms of 0.01
5. Others
 Sof(H33A)=Sof(C71)=Sof(H71A)=Sof(H71B)=Sof(H71C)=Sof(C83)=Sof(H83A)=Sof(H83B)=
 Sof(H83C)=1-FVAR(1)
 Sof(H33)=Sof(C56)=Sof(H56A)=Sof(H56B)=Sof(H56C)=Sof(C65)=Sof(H65A)=Sof(H65B)=
 Sof(H65C)=FVAR(1)
 Sof(H27C)=Sof(H27D)=Sof(H54D)=Sof(H54E)=Sof(H54F)=Sof(C72)=Sof(H72A)=
 Sof(H72B)=Sof(H72C)=Sof(C73)=Sof(H73)=1-FVAR(2)
 Sof(H27A)=Sof(H27B)=Sof(C49)=Sof(H49)=Sof(H54A)=Sof(H54B)=Sof(H54C)=Sof(C67)=
 Sof(H67A)=Sof(H67B)=Sof(H67C)=FVAR(2)
 Sof(C61)=Sof(H61A)=Sof(H61B)=Sof(H61C)=Sof(C62)=Sof(H62A)=Sof(H62B)=Sof(H62C)=
 Sof(C74)=Sof(H74)=Sof(C75)=Sof(H75A)=Sof(H75B)=1-FVAR(3)
 Sof(C37)=Sof(H37A)=Sof(H37B)=Sof(C64)=Sof(H64)=Sof(C76)=Sof(H76A)=Sof(H76B)=
 Sof(H76C)=Sof(C77)=Sof(H77A)=Sof(H77B)=Sof(H77C)=FVAR(3)
 Sof(H43C)=Sof(H43D)=Sof(C78)=Sof(H78)=Sof(C79)=Sof(H79A)=Sof(H79B)=Sof(H79C)=
 Sof(C80)=Sof(H80A)=Sof(H80B)=Sof(H80C)=1-FVAR(4)
 Sof(H43A)=Sof(H43B)=Sof(C68)=Sof(H68A)=Sof(H68B)=Sof(H68C)=Sof(C69)=Sof(H69)=
 Sof(C70)=Sof(H70A)=Sof(H70B)=Sof(H70C)=FVAR(4)
 Sof(Si1A)=Sof(Si0A)=Sof(O0AA)=1-FVAR(5)
 Sof(Si12)=Sof(Si13)=Sof(O24)=FVAR(5)
6.a Riding coordinates:
 N1(H1), C54(H54A,H54B,H54C), C54(H54D,H54E,H54F), C55(H55A,H55B,H55C),
 C65(H65A,H65B,H65C), C67(H67A,H67B,H67C), C79(H79A,H79B,H79C), C80(H80A,H80B,
 H80C), C89(H89A,H89B,H89C)
6.b Ternary CH refined with riding coordinates:
 C6(H6), C22(H22), C24(H24), C33(H33), C33(H33A), C45(H45), C49(H49), C52(H52),
  C53(H53), C63(H63), C64(H64), C69(H69), C73(H73), C74(H74), C78(H78),
 C84(H84), C85(H85), C91(H91), C94(H94), C1AA(H1AA), C5AA(H5AA)
6.c Secondary CH2 refined with riding coordinates:
 C7(H7A,H7B), C13(H13A,H13B), C16(H16A,H16B), C17(H17A,H17B), C18(H18A,H18B),
 C21(H21A,H21B), C26(H26A,H26B), C27(H27A,H27B), C27(H27C,H27D), C28(H28A,H28B),
  C29(H29A,H29B), C31(H31A,H31B), C34(H34A,H34B), C37(H37A,H37B), C41(H41A,
 H41B), C43(H43A,H43B), C43(H43C,H43D), C51(H51A,H51B), C57(H57A,H57B),
 C58(H58A,H58B), C75(H75A,H75B), C86(H86A,H86B), C87(H87A,H87B), C0AA(H0AA,
 H0AB), C4AA(H4AA,H4AB)
6.d Aromatic/amide H refined with riding coordinates:
 N2(H2), N3(H3), N4(H4), C8(H8), C9(H9), C10(H10), C12(H12), C15(H15),
 C19(H19), C20(H20), C25(H25), C32(H32), C35(H35), C36(H36), C38(H38), C39(H39),
  C42(H42), C44(H44), C48(H48), C50(H50)
6.e Idealised Me refined as rotating group:
 C46(H46A,H46B,H46C), C56(H56A,H56B,H56C), C59(H59A,H59B,H59C), C61(H61A,H61B,
 H61C), C62(H62A,H62B,H62C), C66(H66A,H66B,H66C), C68(H68A,H68B,H68C), C70(H70A,
 H70B,H70C), C71(H71A,H71B,H71C), C72(H72A,H72B,H72C), C76(H76A,H76B,H76C),
 C77(H77A,H77B,H77C), C81(H81A,H81B,H81C), C82(H82A,H82B,H82C), C83(H83A,H83B,
 H83C), C88(H88A,H88B,H88C), C90(H90A,H90B,H90C), C93(H93A,H93B,H93C), C95(H95A,
 H95B,H95C), C96(H96A,H96B,H96C), C97(H97A,H97B,H97C), C98(H98A,H98B,H98C),
 C99(H99A,H99B,H99C), C100(H10A,H10B,H10C), C3AA(H3AA,H3AB,H3AC), C2AA(H2AA,
 H2AB,H2AC), C7AA(H7AA,H7AB,H7AC), C6AA(H6AA,H6AB,H6AC)
;
_atom_sites_solution_hydrogens   mixed
_atom_sites_solution_primary     ?
_atom_sites_solution_secondary   ?
loop_
_atom_site_label
_atom_site_type_symbol
_atom_site_fract_x
_atom_site_fract_y
_atom_site_fract_z
_atom_site_U_iso_or_equiv
_atom_site_adp_type
_atom_site_occupancy
_atom_site_site_symmetry_order
_atom_site_calc_flag
_atom_site_refinement_flags_posn
_atom_site_refinement_flags_adp
_atom_site_refinement_flags_occupancy
_atom_site_disorder_assembly
_atom_site_disorder_group
Fe1 Fe 0.29299(18) 0.6918(2) 0.41377(7) 0.0882(11) Uani 1 1 d . . . . .
Si1 Si 0.4572(2) 0.5365(2) 0.60447(8) 0.0505(9) Uani 1 1 d . . . . .
Si2 Si 0.4846(3) 0.3865(3) 0.67936(9) 0.0602(11) Uani 1 1 d . . . . .
Si3 Si 0.5983(2) 0.5039(3) 0.64880(8) 0.0536(10) Uani 1 1 d . . . . .
Si4 Si 0.3446(2) 0.4193(2) 0.63471(9) 0.0515(9) Uani 1 1 d . U . . .
Si5 Si 0.5255(3) 0.4072(3) 0.56503(9) 0.0615(11) Uani 1 1 d D . . . .
Si6 Si 0.4126(3) 0.2883(3) 0.59573(10) 0.0652(12) Uani 1 1 d . . . . .
Si7 Si 0.5518(3) 0.2555(3) 0.63994(12) 0.0743(14) Uani 1 1 d D U . . .
Si8 Si 0.6652(3) 0.3743(3) 0.60868(12) 0.0782(14) Uani 1 1 d D U . . .
Si9 Si 0.2246(3) 0.7876(3) 0.70265(12) 0.0803(15) Uani 1 1 d D U . . .
Si10 Si 0.1497(5) 0.8918(3) 0.61998(12) 0.0936(19) Uani 1 1 d D . . . .
Si11 Si 0.0786(3) 0.7656(4) 0.65996(14) 0.0990(19) Uani 1 1 d D U . . .
Si12 Si 0.1756(5) 1.0412(4) 0.69097(17) 0.090(3) Uani 0.740(13) 1 d D U P A 1
Si13 Si 0.2884(6) 0.9159(5) 0.66109(16) 0.087(2) Uani 0.740(13) 1 d D U P A 1
Si14 Si 0.0290(4) 1.0058(4) 0.65121(17) 0.115(2) Uani 1 1 d D U . . .
Si15 Si 0.1218(5) 0.9142(5) 0.73391(16) 0.125(2) Uani 1 1 d D U . . .
Si16 Si -0.0261(7) 0.8738(6) 0.6919(2) 0.155(3) Uani 1 1 d D U . . .
O1 O 0.4721(6) 0.8052(6) 0.4486(2) 0.053(2) Uani 1 1 d . U . . .
O2 O 0.5499(7) 0.4564(6) 0.6735(2) 0.060(3) Uani 1 1 d . . . . .
O3 O 0.3817(7) 0.6799(7) 0.5090(2) 0.067(3) Uani 1 1 d . U . . .
O4 O 0.4766(6) 0.2510(6) 0.6173(2) 0.071(3) Uani 1 1 d D . . . .
O5 O 0.4631(8) 0.3368(7) 0.5718(2) 0.076(3) Uani 1 1 d . . . . .
O6 O 0.1957(7) 0.8081(7) 0.4977(3) 0.069(3) Uani 1 1 d . U . . .
O7 O 0.3772(5) 0.4962(6) 0.6189(2) 0.053(2) Uani 1 1 d . . . . .
O8 O 0.3989(6) 0.4057(6) 0.6627(2) 0.059(3) Uani 1 1 d . . . . .
O9 O 0.6117(7) 0.3900(7) 0.5803(2) 0.078(3) Uani 1 1 d D U . . .
O10 O 0.4879(6) 0.4866(6) 0.5774(2) 0.060(3) Uani 1 1 d . . . . .
O11 O 0.5300(7) 0.5416(7) 0.6279(2) 0.068(3) Uani 1 1 d . . . . .
O12 O 0.1070(6) 0.6455(7) 0.4586(3) 0.079(4) Uani 1 1 d . U . . .
O13 O 0.1047(6) 1.0418(7) 0.6658(3) 0.076(3) Uani 1 1 d D U . . .
O14 O 0.5226(7) 0.3050(6) 0.6677(2) 0.072(3) Uani 1 1 d D . . . .
O15 O 0.3537(8) 0.3468(7) 0.6132(3) 0.073(3) Uani 1 1 d . . . . .
O16 O 0.1003(7) 0.8208(7) 0.6332(3) 0.088(4) Uani 1 1 d D . . . .
O17 O 0.1848(9) 0.8441(8) 0.7265(3) 0.108(4) Uani 1 1 d D U . . .
O18 O 0.1546(7) 0.7538(7) 0.6813(3) 0.085(3) Uani 1 1 d D U . . .
O19 O 0.6548(8) 0.4458(7) 0.6299(3) 0.087(3) Uani 1 1 d D U . . .
O20 O 0.2849(7) 0.8394(7) 0.6827(2) 0.089(4) Uani 1 1 d D U . . .
O21 O 0.6293(7) 0.2973(7) 0.6244(3) 0.088(3) Uani 1 1 d D U . . .
O22 O 0.0897(11) 0.9630(9) 0.6284(3) 0.120(5) Uani 1 1 d D U . . .
O23 O 0.2402(8) 0.8935(10) 0.6333(3) 0.109(5) Uani 1 1 d D U . . .
O24 O 0.2451(11) 0.9914(9) 0.6749(4) 0.096(6) Uani 0.740(13) 1 d D U P A 1
O25 O 0.0050(10) 0.7963(10) 0.6774(4) 0.140(5) Uani 1 1 d D U . . .
O26 O 0.0349(10) 0.9046(15) 0.7167(4) 0.166(7) Uani 1 1 d D U . . .
O27 O 0.1651(11) 0.9900(8) 0.7193(3) 0.124(4) Uani 1 1 d D U . . .
O28 O -0.0172(13) 0.9481(11) 0.6720(5) 0.163(8) Uani 1 1 d D U . . .
N1 N 0.3617(7) 0.8118(7) 0.4781(2) 0.045(2) Uani 1 1 d . . . . .
H1 H 0.326963 0.849321 0.477512 0.054 Uiso 1 1 d R . . . .
N2 N 0.4885(7) 0.7301(7) 0.5327(2) 0.052(3) Uani 1 1 d . U . . .
H2 H 0.513633 0.772428 0.536779 0.063 Uiso 1 1 calc R . . . .
N3 N 0.0934(8) 0.7929(8) 0.5292(3) 0.062(3) Uani 1 1 d . U . . .
H3 H 0.063743 0.759675 0.538196 0.074 Uiso 1 1 calc R . . . .
N4 N 0.2115(9) 0.6512(8) 0.4899(3) 0.071(4) Uani 1 1 d . U . . .
H4 H 0.262674 0.641317 0.492921 0.085 Uiso 1 1 calc R . . . .
C1 C 0.4005(8) 0.8046(8) 0.4517(3) 0.043(3) Uani 1 1 d . U . . .
C2 C 0.4261(7) 0.7356(8) 0.5153(3) 0.043(3) Uani 1 1 d . U . . .
C3 C 0.1509(9) 0.7662(9) 0.5128(3) 0.056(4) Uani 1 1 d . U . . .
C4 C 0.1785(9) 0.6393(10) 0.4632(4) 0.062(4) Uani 1 1 d . U . . .
C5 C 0.3430(12) 0.7948(11) 0.4273(3) 0.074(5) Uani 1 1 d . . . . .
C6 C 0.4119(8) 0.8143(8) 0.5037(3) 0.049(3) Uani 1 1 d . . . . .
H6 H 0.465385 0.836474 0.498596 0.058 Uiso 1 1 calc R . . . .
C7 C 0.0748(10) 0.8728(9) 0.5336(4) 0.063(4) Uani 1 1 d . . . . .
H7A H 0.021008 0.884258 0.525628 0.076 Uiso 1 1 calc R . . . .
H7B H 0.115073 0.904404 0.523703 0.076 Uiso 1 1 calc R . . . .
C8 C 0.3681(15) 1.1063(12) 0.5008(4) 0.085(6) Uani 1 1 d . . . . .
H8 H 0.369111 1.157122 0.494304 0.102 Uiso 1 1 calc R . . . .
C9 C 0.3002(10) 0.9846(12) 0.5070(4) 0.069(4) Uani 1 1 d . . . . .
H9 H 0.253574 0.953922 0.504802 0.083 Uiso 1 1 calc R . . . .
C10 C 0.2684(11) 0.5217(12) 0.5455(4) 0.076(5) Uani 1 1 d . . . . .
H10 H 0.318374 0.547706 0.544033 0.091 Uiso 1 1 calc R . . . .
C11 C 0.3695(9) 0.9500(11) 0.5186(3) 0.063(4) Uani 1 1 d . . . . .
C12 C 0.4373(13) 1.0733(13) 0.5129(5) 0.087(6) Uani 1 1 d . . . . .
H12 H 0.484614 1.102884 0.515181 0.104 Uiso 1 1 calc R . . . .
C13 C 0.3502(13) 0.2165(11) 0.5765(4) 0.082(6) Uani 1 1 d D . . . .
H13A H 0.315309 0.243770 0.562992 0.099 Uiso 1 1 calc R . . . .
H13B H 0.387016 0.183908 0.565470 0.099 Uiso 1 1 calc R . . . .
C14 C 0.1952(11) 0.5620(11) 0.5434(4) 0.078(5) Uani 1 1 d . U . . .
C15 C 0.2522(10) 0.7997(11) 0.4264(3) 0.070(5) Uani 1 1 d . . . . .
H15 H 0.215379 0.809970 0.441160 0.084 Uiso 1 1 calc R . . . .
C16 C 0.2362(12) 0.4304(11) 0.6442(5) 0.087(4) Uani 1 1 d D U . . .
H16A H 0.230170 0.481149 0.652857 0.104 Uiso 1 1 calc R . . . .
H16B H 0.205266 0.431346 0.626452 0.104 Uiso 1 1 calc R . . . .
C17 C 0.3704(10) 0.8688(9) 0.5262(3) 0.056(4) Uani 1 1 d . . . . .
H17A H 0.314074 0.851834 0.529082 0.067 Uiso 1 1 calc R . . . .
H17B H 0.399013 0.863077 0.544313 0.067 Uiso 1 1 calc R . . . .
C18 C 0.0754(10) 0.8925(12) 0.5655(4) 0.079(5) Uani 1 1 d . U . . .
H18A H 0.056830 0.945556 0.567674 0.094 Uiso 1 1 calc R . . . .
H18B H 0.035298 0.859761 0.575009 0.094 Uiso 1 1 calc R . . . .
C19 C 0.4371(11) 0.9971(11) 0.5216(4) 0.073(5) Uani 1 1 d . . . . .
H19 H 0.484612 0.976824 0.529737 0.087 Uiso 1 1 calc R . . . .
C20 C 0.2947(13) 1.0605(14) 0.4985(4) 0.090(6) Uani 1 1 d . . . . .
H20 H 0.245810 1.081257 0.491523 0.108 Uiso 1 1 calc R . . . .
C21 C 0.4407(13) 0.6384(10) 0.5923(4) 0.079(5) Uani 1 1 d . . . . .
H21A H 0.396017 0.640298 0.578529 0.095 Uiso 1 1 calc R . . . .
H21B H 0.426166 0.670737 0.608495 0.095 Uiso 1 1 calc R . . . .
C22 C 0.3273(10) 0.6095(11) 0.4418(4) 0.074(5) Uani 1 1 d . U . . .
H22 H 0.362020 0.617163 0.458708 0.089 Uiso 1 1 calc R . . . .
C23 C 0.2369(13) 0.6159(13) 0.4408(5) 0.088(6) Uani 1 1 d . U . . .
C24 C 0.1605(11) 0.6805(10) 0.5132(4) 0.065(4) Uani 1 1 d . U . . .
H24 H 0.105458 0.658784 0.510304 0.078 Uiso 1 1 calc R . . . .
C25 C 0.2671(14) 0.4449(14) 0.5498(5) 0.094(6) Uani 1 1 d . U . . .
H25 H 0.316733 0.419501 0.553016 0.112 Uiso 1 1 calc R . . . .
C26 C 0.1916(13) 0.6483(11) 0.5413(4) 0.081(5) Uani 1 1 d . U . . .
H26A H 0.246419 0.668580 0.544626 0.097 Uiso 1 1 calc R . . . .
H26B H 0.156449 0.667447 0.556497 0.097 Uiso 1 1 calc R . . . .
C27 C 0.4636(10) 0.3805(12) 0.7180(3) 0.078(5) Uani 1 1 d D U . . .
H27A H 0.457264 0.432759 0.725197 0.093 Uiso 0.43(5) 1 calc R . P B 1
H27B H 0.411071 0.354606 0.720494 0.093 Uiso 0.43(5) 1 calc R . P B 1
H27C H 0.433907 0.426874 0.723452 0.093 Uiso 0.57(5) 1 calc R . P B 2
H27D H 0.426675 0.337135 0.721064 0.093 Uiso 0.57(5) 1 calc R . P B 2
C28 C 0.5219(12) 0.6566(11) 0.5467(3) 0.072(5) Uani 1 1 d . . . . .
H28A H 0.487078 0.612888 0.541886 0.086 Uiso 1 1 calc R . . . .
H28B H 0.577074 0.646078 0.539795 0.086 Uiso 1 1 calc R . . . .
C29 C 0.1560(10) 0.8844(11) 0.5811(3) 0.071(4) Uani 1 1 d D U . . .
H29A H 0.193275 0.924018 0.574192 0.085 Uiso 1 1 calc R . . . .
H29B H 0.179732 0.834607 0.576258 0.085 Uiso 1 1 calc R . . . .
C31 C 0.2750(16) 0.7069(13) 0.7197(5) 0.109(6) Uani 1 1 d D U . . .
H31A H 0.328322 0.724351 0.726453 0.131 Uiso 1 1 calc R . . . .
H31B H 0.242984 0.692726 0.736449 0.131 Uiso 1 1 calc R . . . .
C32 C 0.2847(14) 0.5827(14) 0.3950(5) 0.102(7) Uani 1 1 d . U . . .
H32 H 0.286031 0.569251 0.375716 0.122 Uiso 1 1 calc R . . . .
C33 C 0.2954(14) 0.1641(12) 0.5948(4) 0.103(6) Uani 1 1 d D U . . .
H33 H 0.267241 0.196663 0.608905 0.123 Uiso 0.60(4) 1 calc R . P C 1
H33A H 0.240589 0.185725 0.591303 0.123 Uiso 0.40(4) 1 calc R . P C 2
C34 C 0.6632(12) 0.5720(11) 0.6638(4) 0.080(4) Uani 1 1 d D U . . .
H34A H 0.710433 0.544144 0.671303 0.096 Uiso 1 1 calc R . . . .
H34B H 0.683273 0.604073 0.648295 0.096 Uiso 1 1 calc R . . . .
C35 C 0.2353(14) 0.7842(13) 0.3964(4) 0.091(6) Uani 1 1 d . U . . .
H35 H 0.183080 0.785131 0.388239 0.109 Uiso 1 1 calc R . . . .
C36 C 0.2117(14) 0.5995(15) 0.4117(5) 0.104(7) Uani 1 1 d . U . . .
H36 H 0.157947 0.599724 0.404860 0.124 Uiso 1 1 calc R . . . .
C37 C 0.523(2) 0.4311(16) 0.5262(3) 0.066(8) Uani 0.61(4) 1 d D U P D 2
H37A H 0.501467 0.483412 0.524971 0.079 Uiso 0.61(4) 1 calc R . P D 2
H37B H 0.579588 0.433506 0.520069 0.079 Uiso 0.61(4) 1 calc R . P D 2
C38 C 0.1931(15) 0.4005(15) 0.5495(6) 0.105(7) Uani 1 1 d . U . . .
H38 H 0.193222 0.346668 0.549350 0.125 Uiso 1 1 calc R . . . .
C39 C 0.3553(15) 0.5906(14) 0.4137(6) 0.103(7) Uani 1 1 d . U . . .
H39 H 0.409990 0.584440 0.408262 0.124 Uiso 1 1 calc R . . . .
C41 C 0.5228(11) 0.6688(14) 0.5781(4) 0.092(7) Uani 1 1 d . . . . .
H41A H 0.529164 0.723485 0.582101 0.110 Uiso 1 1 calc R . . . .
H41B H 0.569451 0.641748 0.586291 0.110 Uiso 1 1 calc R . . . .
C42 C 0.3060(15) 0.7679(15) 0.3816(5) 0.105(7) Uani 1 1 d . U . . .
H42 H 0.309579 0.753511 0.362421 0.126 Uiso 1 1 calc R . . . .
C43 C 0.5805(14) 0.1576(13) 0.6504(5) 0.100(4) Uani 1 1 d D U . . .
H43A H 0.542315 0.140574 0.665091 0.120 Uiso 0.60(3) 1 calc R . P E 1
H43B H 0.572787 0.124160 0.633949 0.120 Uiso 0.60(3) 1 calc R . P E 1
H43C H 0.529653 0.128345 0.651606 0.120 Uiso 0.40(3) 1 calc R . P E 2
H43D H 0.611311 0.136111 0.634506 0.120 Uiso 0.40(3) 1 calc R . P E 2
C44 C 0.3700(12) 0.7768(12) 0.4000(3) 0.079(5) Uani 1 1 d . . . . .
H44 H 0.425088 0.771478 0.394946 0.095 Uiso 1 1 calc R . . . .
C45 C 0.288(2) 0.6339(18) 0.7017(6) 0.127(6) Uani 1 1 d . U . . .
H45 H 0.234948 0.612362 0.695956 0.152 Uiso 1 1 calc R . . . .
C46 C 0.586(2) 0.6880(17) 0.6718(7) 0.144(9) Uani 1 1 d D U . . .
H46A H 0.623194 0.726965 0.664877 0.216 Uiso 1 1 calc GR . . . .
H46B H 0.547410 0.710962 0.684798 0.216 Uiso 1 1 calc GR . . . .
H46C H 0.557285 0.665227 0.656008 0.216 Uiso 1 1 calc GR . . . .
C48 C 0.1241(16) 0.5223(15) 0.5464(6) 0.111(7) Uani 1 1 d . U . . .
H48 H 0.074592 0.549345 0.546265 0.133 Uiso 1 1 calc R . . . .
C49 C 0.527(2) 0.339(3) 0.7369(5) 0.102(10) Uani 0.43(5) 1 d D U P B 1
H49 H 0.526538 0.283821 0.732299 0.123 Uiso 0.43(5) 1 calc R . P B 1
C50 C 0.1224(19) 0.4423(19) 0.5496(7) 0.134(10) Uani 1 1 d . U . . .
H50 H 0.072132 0.417207 0.551744 0.160 Uiso 1 1 calc R . . . .
C51 C -0.0499(17) 1.0748(17) 0.6371(7) 0.145(6) Uani 1 1 d D U . . .
H51A H -0.096059 1.046421 0.629145 0.174 Uiso 1 1 calc R . . . .
H51B H -0.070200 1.107304 0.652515 0.174 Uiso 1 1 calc R . . . .
C52 C 0.1933(16) 0.3724(15) 0.6641(5) 0.142(6) Uani 1 1 d D U . . .
H52 H 0.235289 0.342775 0.674478 0.170 Uiso 1 1 calc R . . . .
C53 C -0.0095(19) 1.1250(19) 0.6138(8) 0.180(7) Uani 1 1 d D U . . .
H53 H 0.014441 1.091416 0.599061 0.216 Uiso 1 1 calc R . . . .
C54 C 0.5075(19) 0.3497(19) 0.7689(5) 0.136(8) Uani 1 1 d D U . . .
H54A H 0.464070 0.386787 0.771171 0.203 Uiso 0.43(5) 1 d R . P B 1
H54B H 0.556239 0.368107 0.778241 0.203 Uiso 0.43(5) 1 d R . P B 1
H54C H 0.491130 0.301277 0.777131 0.203 Uiso 0.43(5) 1 d R . P B 1
H54D H 0.472880 0.390417 0.775921 0.203 Uiso 0.57(5) 1 d R . P B 2
H54E H 0.554280 0.343897 0.781221 0.203 Uiso 0.57(5) 1 d R . P B 2
H54F H 0.476990 0.302137 0.768371 0.203 Uiso 0.57(5) 1 d R . P B 2
C55 C 0.337(2) 0.573(2) 0.7209(7) 0.144(7) Uani 1 1 d . U . . .
H55A H 0.389324 0.595689 0.725135 0.216 Uiso 1 1 d R . . . .
H55B H 0.345124 0.524919 0.710835 0.216 Uiso 1 1 d R . . . .
H55C H 0.307824 0.562999 0.738406 0.216 Uiso 1 1 d R . . . .
C56 C 0.231(2) 0.133(3) 0.5741(7) 0.106(14) Uani 0.60(4) 1 d D U P C 1
H56A H 0.186331 0.169117 0.572461 0.158 Uiso 0.60(4) 1 calc GR . P C 1
H56B H 0.209929 0.084388 0.581149 0.158 Uiso 0.60(4) 1 calc GR . P C 1
H56C H 0.255227 0.124928 0.555583 0.158 Uiso 0.60(4) 1 calc GR . P C 1
C57 C 0.106(2) 0.920(2) 0.7722(5) 0.160(6) Uani 1 1 d D U . . .
H57A H 0.074318 0.967348 0.774605 0.192 Uiso 1 1 calc DR . . . .
H57B H 0.068641 0.878365 0.776310 0.192 Uiso 1 1 calc R . . . .
C58 C 0.2120(16) 1.1373(12) 0.7005(7) 0.138(6) Uani 1 1 d D U . A 1
H58A H 0.231714 1.161181 0.682991 0.165 Uiso 1 1 calc DR . . A 1
H58B H 0.164243 1.166702 0.706574 0.165 Uiso 1 1 calc R . . A 1
C59 C 0.337(2) 0.6456(19) 0.6780(7) 0.142(7) Uani 1 1 d . U . . .
H59A H 0.307133 0.676480 0.664361 0.212 Uiso 1 1 calc GR . . . .
H59B H 0.350161 0.596569 0.669603 0.212 Uiso 1 1 calc GR . . . .
H59C H 0.386131 0.671787 0.683563 0.212 Uiso 1 1 calc GR . . . .
C61 C 0.507(4) 0.418(4) 0.4745(8) 0.086(16) Uani 0.39(4) 1 d D U P D 2
H61A H 0.465750 0.452050 0.466978 0.129 Uiso 0.39(4) 1 calc GR . P D 2
H61B H 0.515725 0.375986 0.461363 0.129 Uiso 0.39(4) 1 calc GR . P D 2
H61C H 0.557392 0.445667 0.477217 0.129 Uiso 0.39(4) 1 calc GR . P D 2
C62 C 0.498(3) 0.299(2) 0.5020(12) 0.066(14) Uani 0.39(4) 1 d D U P D 2
H62A H 0.556505 0.291824 0.503748 0.099 Uiso 0.39(4) 1 calc GR . P D 2
H62B H 0.479695 0.278051 0.484076 0.099 Uiso 0.39(4) 1 calc GR . P D 2
H62C H 0.470852 0.272492 0.517450 0.099 Uiso 0.39(4) 1 calc GR . P D 2
C63 C 0.6346(13) 0.6262(13) 0.6873(5) 0.110(6) Uani 1 1 d D U . . .
H63 H 0.602588 0.599988 0.702234 0.132 Uiso 1 1 calc R . . . .
C64 C 0.536(3) 0.366(2) 0.5040(6) 0.098(12) Uani 0.61(4) 1 d D U P D 1
H64 H 0.577888 0.325071 0.505770 0.118 Uiso 0.61(4) 1 calc R . P D 1
C65 C 0.343(4) 0.102(3) 0.6110(14) 0.17(2) Uani 0.60(4) 1 d D U P C 1
H65A H 0.331882 0.050628 0.604216 0.250 Uiso 0.60(4) 1 d R . P C 1
H65B H 0.325722 0.106468 0.630606 0.250 Uiso 0.60(4) 1 d R . P C 1
H65C H 0.401162 0.111938 0.609756 0.250 Uiso 0.60(4) 1 d R . P C 1
C66 C 0.7096(19) 0.669(2) 0.6991(8) 0.169(12) Uani 1 1 d D U . . .
H66A H 0.725352 0.646766 0.717097 0.254 Uiso 1 1 calc DGR . . . .
H66B H 0.696207 0.722606 0.701741 0.254 Uiso 1 1 calc DGR . . . .
H66C H 0.754398 0.664563 0.685761 0.254 Uiso 1 1 calc GR . . . .
C67 C 0.613(3) 0.371(3) 0.7322(11) 0.090(13) Uani 0.43(5) 1 d D U P B 1
H67A H 0.632404 0.358989 0.713227 0.135 Uiso 0.43(5) 1 d R . P B 1
H67B H 0.650304 0.349129 0.746037 0.135 Uiso 0.43(5) 1 d R . P B 1
H67C H 0.611374 0.426129 0.734597 0.135 Uiso 0.43(5) 1 d R . P B 1
C68 C 0.674(3) 0.181(2) 0.6916(8) 0.106(8) Uani 0.60(3) 1 d D U P E 1
H68A H 0.640732 0.226736 0.692451 0.159 Uiso 0.60(3) 1 calc GR . P E 1
H68B H 0.730184 0.193866 0.695655 0.159 Uiso 0.60(3) 1 calc GR . P E 1
H68C H 0.654576 0.144246 0.705530 0.159 Uiso 0.60(3) 1 calc GR . P E 1
C69 C 0.6680(17) 0.145(2) 0.6617(8) 0.108(6) Uani 0.60(3) 1 d D U P E 1
H69 H 0.702736 0.178292 0.649591 0.130 Uiso 0.60(3) 1 calc R . P E 1
C70 C 0.711(3) 0.0665(19) 0.6617(10) 0.116(8) Uani 0.60(3) 1 d D U P E 1
H70A H 0.769151 0.073718 0.663528 0.173 Uiso 0.60(3) 1 calc GR . P E 1
H70B H 0.699071 0.040063 0.644101 0.173 Uiso 0.60(3) 1 calc GR . P E 1
H70C H 0.691005 0.036327 0.677534 0.173 Uiso 0.60(3) 1 calc GR . P E 1
C71 C 0.293(5) 0.148(4) 0.6270(6) 0.120(19) Uani 0.40(4) 1 d D U P C 2
H71A H 0.237370 0.150040 0.633582 0.180 Uiso 0.40(4) 1 calc GR . P C 2
H71B H 0.324947 0.187107 0.636777 0.180 Uiso 0.40(4) 1 calc GR . P C 2
H71C H 0.316180 0.098286 0.630760 0.180 Uiso 0.40(4) 1 calc GR . P C 2
C72 C 0.606(3) 0.430(3) 0.7408(13) 0.129(15) Uani 0.57(5) 1 d D U P B 2
H72A H 0.650692 0.414478 0.728718 0.194 Uiso 0.57(5) 1 calc GR . P B 2
H72B H 0.624759 0.433166 0.760313 0.194 Uiso 0.57(5) 1 calc GR . P B 2
H72C H 0.586461 0.480078 0.734856 0.194 Uiso 0.57(5) 1 calc GR . P B 2
C73 C 0.5361(14) 0.371(3) 0.7387(5) 0.091(9) Uani 0.57(5) 1 d D U P B 2
H73 H 0.563700 0.324318 0.731899 0.109 Uiso 0.57(5) 1 calc R . P B 2
C74 C 0.478(2) 0.3854(18) 0.5034(6) 0.059(12) Uani 0.39(4) 1 d D U P D 2
H74 H 0.418183 0.392629 0.505353 0.071 Uiso 0.39(4) 1 calc R . P D 2
C75 C 0.569(3) 0.413(2) 0.5287(4) 0.060(12) Uani 0.39(4) 1 d D U P D 1
H75A H 0.564624 0.467085 0.522927 0.071 Uiso 0.39(4) 1 calc R . P D 1
H75B H 0.626768 0.401657 0.530346 0.071 Uiso 0.39(4) 1 calc R . P D 1
C76 C 0.566(3) 0.393(3) 0.4746(7) 0.102(12) Uani 0.61(4) 1 d D U P D 1
H76A H 0.538879 0.441033 0.469849 0.153 Uiso 0.61(4) 1 calc GR . P D 1
H76B H 0.553211 0.355058 0.460421 0.153 Uiso 0.61(4) 1 calc GR . P D 1
H76C H 0.624300 0.401475 0.475254 0.153 Uiso 0.61(4) 1 calc GR . P D 1
C77 C 0.463(3) 0.309(3) 0.5047(13) 0.112(18) Uani 0.61(4) 1 d D U P D 1
H77A H 0.440488 0.304150 0.485836 0.169 Uiso 0.61(4) 1 calc GR . P D 1
H77B H 0.421829 0.328518 0.517522 0.169 Uiso 0.61(4) 1 calc GR . P D 1
H77C H 0.481827 0.259536 0.511284 0.169 Uiso 0.61(4) 1 calc GR . P D 1
C78 C 0.629(4) 0.139(4) 0.6775(10) 0.123(13) Uani 0.40(3) 1 d D U P E 2
H78 H 0.593641 0.159959 0.692490 0.148 Uiso 0.40(3) 1 calc R . P E 2
C79 C 0.699(4) 0.198(4) 0.6766(18) 0.138(18) Uani 0.40(3) 1 d D U P E 2
H79A H 0.673908 0.248759 0.676807 0.207 Uiso 0.40(3) 1 d R . P E 2
H79B H 0.731558 0.192749 0.659637 0.207 Uiso 0.40(3) 1 d R . P E 2
H79C H 0.733238 0.192589 0.693207 0.207 Uiso 0.40(3) 1 d R . P E 2
C80 C 0.669(5) 0.070(4) 0.6930(19) 0.16(2) Uani 0.40(3) 1 d D U P E 2
H80A H 0.638889 0.062387 0.710388 0.235 Uiso 0.40(3) 1 d R . P E 2
H80B H 0.726088 0.079247 0.697408 0.235 Uiso 0.40(3) 1 d R . P E 2
H80C H 0.664499 0.025047 0.681098 0.235 Uiso 0.40(3) 1 d R . P E 2
C81 C 0.150(2) 0.3192(16) 0.6432(7) 0.171(8) Uani 1 1 d D U . . .
H81A H 0.097756 0.340956 0.638106 0.256 Uiso 1 1 calc GR . . . .
H81B H 0.141919 0.269538 0.651954 0.256 Uiso 1 1 calc DGR . . . .
H81C H 0.183236 0.313428 0.626330 0.256 Uiso 1 1 calc GR . . . .
C82 C 0.134(2) 0.409(2) 0.6860(7) 0.168(8) Uani 1 1 d D U . . .
H82A H 0.164474 0.441897 0.698800 0.252 Uiso 1 1 calc DGR . . . .
H82B H 0.107356 0.369014 0.696834 0.252 Uiso 1 1 calc GR . . . .
H82C H 0.093369 0.439164 0.676124 0.252 Uiso 1 1 calc GR . . . .
C83 C 0.287(5) 0.082(2) 0.5827(14) 0.12(2) Uani 0.40(4) 1 d D U P C 2
H83A H 0.256927 0.083945 0.565026 0.179 Uiso 0.40(4) 1 calc GR . P C 2
H83B H 0.258269 0.050265 0.596199 0.179 Uiso 0.40(4) 1 calc GR . P C 2
H83C H 0.340821 0.061039 0.579279 0.179 Uiso 0.40(4) 1 calc GR . P C 2
C84 C 0.0808(18) 0.6376(18) 0.6214(7) 0.126(6) Uani 1 1 d . U . . .
H84 H 0.063186 0.670247 0.605408 0.151 Uiso 1 1 calc R . . . .
C85 C -0.1799(19) 0.9258(19) 0.7176(7) 0.204(8) Uani 1 1 d D U . . .
H85 H -0.169466 0.978386 0.710711 0.244 Uiso 1 1 calc R . . . .
C86 C 0.0494(18) 0.6687(13) 0.6480(6) 0.121(6) Uani 1 1 d D U . . .
H86A H 0.064854 0.633007 0.663061 0.145 Uiso 1 1 calc R . . . .
H86B H -0.010159 0.667675 0.646734 0.145 Uiso 1 1 calc R . . . .
C87 C -0.1340(15) 0.861(2) 0.7021(8) 0.179(7) Uani 1 1 d D U . . .
H87A H -0.164530 0.849191 0.684796 0.215 Uiso 1 1 calc R . . . .
H87B H -0.136962 0.815228 0.714194 0.215 Uiso 1 1 calc R . . . .
C88 C -0.2695(16) 0.900(3) 0.7184(8) 0.212(10) Uani 1 1 d D U . . .
H88A H -0.284518 0.879014 0.700085 0.318 Uiso 1 1 calc GR . . . .
H88B H -0.303954 0.943952 0.722522 0.318 Uiso 1 1 calc GR . . . .
H88C H -0.276708 0.861637 0.732929 0.318 Uiso 1 1 calc GR . . . .
C89 C 0.1764(18) 0.6302(19) 0.6213(7) 0.134(7) Uani 1 1 d . U . . .
H89A H 0.198399 0.680239 0.616784 0.201 Uiso 1 1 d R . . . .
H89B H 0.194319 0.593349 0.607294 0.201 Uiso 1 1 d R . . . .
H89C H 0.195489 0.614619 0.639934 0.201 Uiso 1 1 d R . . . .
C90 C 0.046(2) 0.5472(18) 0.6166(7) 0.139(7) Uani 1 1 d . U . . .
H90A H 0.086219 0.511020 0.623581 0.208 Uiso 1 1 calc GR . . . .
H90B H 0.036789 0.538285 0.596568 0.208 Uiso 1 1 calc GR . . . .
H90C H -0.004530 0.540490 0.626902 0.208 Uiso 1 1 calc GR . . . .
C91 C 0.2782(19) 1.1492(18) 0.7230(6) 0.167(7) Uani 1 1 d D U . A 1
H91 H 0.270465 1.111639 0.738543 0.201 Uiso 1 1 calc R . . A 1
C93 C 0.121(3) 0.961(3) 0.8229(8) 0.199(10) Uani 1 1 d D U . . .
H93A H 0.105105 1.012235 0.817335 0.298 Uiso 1 1 calc DGR . . . .
H93B H 0.158523 0.964142 0.838892 0.298 Uiso 1 1 calc GR . . . .
H93C H 0.073563 0.931894 0.828371 0.298 Uiso 1 1 calc GR . . . .
C94 C 0.165(2) 0.921(2) 0.7976(7) 0.194(8) Uani 1 1 d D U . . .
H94 H 0.216963 0.945802 0.792919 0.233 Uiso 1 1 calc R . . . .
C95 C 0.177(3) 0.836(2) 0.8062(10) 0.208(10) Uani 1 1 d D U . . .
H95A H 0.159349 0.828749 0.825635 0.312 Uiso 1 1 calc GR . . . .
H95B H 0.234294 0.822949 0.804595 0.312 Uiso 1 1 calc GR . . . .
H95C H 0.145367 0.803384 0.793765 0.312 Uiso 1 1 calc GR . . . .
C96 C 0.3482(17) 1.123(2) 0.7041(8) 0.172(9) Uani 1 1 d D U . A 1
H96A H 0.330819 1.079650 0.692763 0.258 Uiso 1 1 calc DGR . . A 1
H96B H 0.394285 1.108314 0.715720 0.258 Uiso 1 1 calc GR . . A 1
H96C H 0.364107 1.164697 0.691611 0.258 Uiso 1 1 calc DGR . . A 1
C97 C 0.279(3) 1.2313(18) 0.7356(9) 0.184(9) Uani 1 1 d D U . A 1
H97A H 0.295958 1.267271 0.721131 0.275 Uiso 1 1 calc GR . . A 1
H97B H 0.315734 1.233423 0.751513 0.275 Uiso 1 1 calc DGR . . A 1
H97C H 0.224060 1.244477 0.741873 0.275 Uiso 1 1 calc GR . . A 1
C98 C 0.054(2) 1.1842(18) 0.6232(10) 0.199(10) Uani 1 1 d D U . . .
H98A H 0.027150 1.225999 0.632962 0.299 Uiso 1 1 calc DGR . . . .
H98B H 0.082710 1.203759 0.606773 0.299 Uiso 1 1 calc DGR . . . .
H98C H 0.092807 1.160062 0.635985 0.299 Uiso 1 1 calc DGR . . . .
C99 C -0.072(2) 1.179(2) 0.5999(10) 0.195(9) Uani 1 1 d D U . . .
H99A H -0.098322 1.153515 0.584116 0.293 Uiso 1 1 calc GR . . . .
H99B H -0.044658 1.224871 0.593084 0.293 Uiso 1 1 calc DGR . . . .
H99C H -0.113051 1.193728 0.613772 0.293 Uiso 1 1 calc GR . . . .
C100 C -0.150(2) 0.908(3) 0.7479(7) 0.218(10) Uani 1 1 d D U . . .
H10A H -0.109886 0.867077 0.747187 0.327 Uiso 1 1 calc GR . . . .
H10B H -0.195996 0.891285 0.759400 0.327 Uiso 1 1 calc DGR . . . .
H10C H -0.126030 0.953111 0.756176 0.327 Uiso 1 1 calc DGR . . . .
Si1A Si 0.2456(12) 1.0178(12) 0.6996(4) 0.087(8) Uani 0.260(13) 1 d D U P A 2
Si0A Si 0.3288(15) 0.8922(11) 0.6611(4) 0.082(5) Uani 0.260(13) 1 d D U P A 2
O0AA O 0.307(2) 0.9679(18) 0.6796(7) 0.059(10) Uani 0.260(13) 1 d D U P A 2
C3AA C 0.475(2) 0.928(2) 0.6059(7) 0.175(8) Uani 1 1 d D U . A 1
H3AA H 0.426748 0.952223 0.597672 0.263 Uiso 1 1 calc GR . . A 1
H3AB H 0.494928 0.889247 0.593134 0.263 Uiso 1 1 calc GR . . A 1
H3AC H 0.516366 0.966732 0.608895 0.263 Uiso 1 1 calc GR . . A 1
C1AA C 0.4515(18) 0.891(2) 0.6347(6) 0.163(6) Uani 1 1 d D U . A 1
H1AA H 0.428033 0.839349 0.632460 0.195 Uiso 1 1 calc R . . A 1
C0AA C 0.3954(12) 0.9450(16) 0.6517(6) 0.118(5) Uani 1 1 d D U . A 1
H0AA H 0.391588 0.992946 0.640955 0.141 Uiso 1 1 calc R . . A 1
H0AB H 0.423402 0.956968 0.669457 0.141 Uiso 1 1 calc R . . A 1
C2AA C 0.5408(19) 0.889(3) 0.6451(8) 0.181(9) Uani 1 1 d D U . A 1
H2AA H 0.572585 0.856276 0.632697 0.272 Uiso 1 1 calc GR . . A 1
H2AB H 0.542675 0.868932 0.664276 0.272 Uiso 1 1 calc GR . . A 1
H2AC H 0.563278 0.940333 0.644862 0.272 Uiso 1 1 calc GR . . A 1
C5AA C 0.8133(14) 0.4104(15) 0.5785(6) 0.105(5) Uani 1 1 d . U . . .
H5AA H 0.788518 0.397853 0.559921 0.126 Uiso 1 1 calc R . . . .
C4AA C 0.7714(12) 0.3594(13) 0.6000(5) 0.090(4) Uani 1 1 d . U . . .
H4AA H 0.802230 0.363339 0.617773 0.108 Uiso 1 1 calc R . . . .
H4AB H 0.776908 0.306551 0.593403 0.108 Uiso 1 1 calc R . . . .
C7AA C 0.8020(16) 0.4970(16) 0.5824(6) 0.116(6) Uani 1 1 d . U . . .
H7AA H 0.745437 0.510381 0.579119 0.173 Uiso 1 1 calc GR . . . .
H7AB H 0.836329 0.524250 0.569089 0.173 Uiso 1 1 calc GR . . . .
H7AC H 0.817027 0.511153 0.601630 0.173 Uiso 1 1 calc GR . . . .
C6AA C 0.9047(15) 0.3926(18) 0.5755(6) 0.122(6) Uani 1 1 d . U . . .
H6AA H 0.926991 0.379578 0.593940 0.183 Uiso 1 1 calc GR . . . .
H6AB H 0.932772 0.437079 0.568055 0.183 Uiso 1 1 calc GR . . . .
H6AC H 0.911999 0.349740 0.562664 0.183 Uiso 1 1 calc GR . . . .

loop_
_atom_site_aniso_label
_atom_site_aniso_U_11
_atom_site_aniso_U_22
_atom_site_aniso_U_33
_atom_site_aniso_U_23
_atom_site_aniso_U_13
_atom_site_aniso_U_12
Fe1 0.0635(16) 0.120(3) 0.0812(19) -0.0501(18) -0.0286(14) 0.0303(17)
Si1 0.054(2) 0.051(2) 0.0460(19) 0.0042(16) -0.0003(17) -0.0024(18)
Si2 0.069(3) 0.051(2) 0.060(2) 0.0107(19) 0.010(2) 0.006(2)
Si3 0.050(2) 0.061(2) 0.049(2) 0.0038(18) 0.0044(17) -0.0011(19)
Si4 0.048(2) 0.049(2) 0.058(2) 0.0013(17) 0.0095(17) 0.0025(17)
Si5 0.071(3) 0.063(3) 0.050(2) -0.0124(19) 0.0211(19) -0.017(2)
Si6 0.082(3) 0.048(2) 0.066(3) -0.0085(19) 0.027(2) -0.014(2)
Si7 0.074(3) 0.048(2) 0.101(4) 0.009(2) 0.027(3) 0.013(2)
Si8 0.059(2) 0.072(3) 0.104(3) -0.002(3) 0.023(2) 0.010(2)
Si9 0.067(3) 0.087(4) 0.087(3) -0.024(3) -0.021(3) 0.006(3)
Si10 0.154(6) 0.053(3) 0.074(3) -0.004(2) 0.027(4) 0.014(3)
Si11 0.064(3) 0.121(5) 0.112(4) 0.046(4) -0.020(3) -0.019(3)
Si12 0.096(6) 0.074(5) 0.100(5) -0.029(4) -0.013(4) -0.001(4)
Si13 0.076(5) 0.112(5) 0.073(3) -0.020(4) 0.012(3) -0.008(4)
Si14 0.111(5) 0.101(5) 0.131(6) -0.005(4) 0.004(4) 0.023(4)
Si15 0.163(5) 0.120(4) 0.090(3) -0.009(3) 0.036(3) 0.012(4)
Si16 0.153(5) 0.162(6) 0.150(5) 0.009(5) 0.007(4) 0.004(5)
O1 0.051(5) 0.056(5) 0.052(5) 0.005(4) 0.006(4) 0.002(4)
O2 0.084(7) 0.051(6) 0.046(5) 0.007(4) 0.013(5) -0.007(5)
O3 0.061(6) 0.065(6) 0.076(6) 0.015(5) -0.011(5) -0.019(5)
O4 0.078(7) 0.055(6) 0.080(7) -0.007(6) 0.014(6) 0.001(6)
O5 0.086(8) 0.082(8) 0.061(6) -0.015(6) 0.027(6) -0.040(7)
O6 0.060(6) 0.062(6) 0.086(7) 0.010(5) -0.003(5) -0.006(5)
O7 0.038(5) 0.057(6) 0.064(6) 0.007(5) 0.007(4) -0.002(4)
O8 0.064(6) 0.059(6) 0.053(5) -0.002(5) 0.011(5) 0.009(5)
O9 0.071(5) 0.072(5) 0.090(5) -0.001(4) 0.012(4) 0.001(4)
O10 0.059(6) 0.065(7) 0.055(5) 0.003(5) 0.006(5) -0.010(5)
O11 0.068(7) 0.086(8) 0.052(6) 0.021(5) -0.021(5) -0.010(6)
O12 0.042(6) 0.092(8) 0.103(9) -0.048(7) -0.026(5) 0.017(5)
O13 0.059(5) 0.064(5) 0.106(6) 0.017(5) -0.006(5) 0.004(4)
O14 0.084(8) 0.052(6) 0.080(7) 0.004(5) 0.012(6) 0.007(6)
O15 0.081(8) 0.063(7) 0.076(7) -0.019(6) 0.021(6) -0.014(6)
O16 0.063(7) 0.105(10) 0.096(9) 0.006(8) 0.000(6) -0.001(7)
O17 0.127(8) 0.105(7) 0.092(7) -0.018(6) 0.007(6) -0.001(6)
O18 0.088(7) 0.077(7) 0.089(7) -0.007(6) -0.028(6) -0.007(6)
O19 0.078(5) 0.085(6) 0.099(6) -0.006(5) 0.012(5) 0.007(5)
O20 0.062(6) 0.115(9) 0.091(8) -0.023(7) -0.003(6) -0.002(6)
O21 0.073(5) 0.082(5) 0.109(6) 0.006(5) 0.011(5) 0.006(5)
O22 0.166(11) 0.092(9) 0.101(9) 0.003(7) 0.030(8) 0.032(8)
O23 0.123(9) 0.109(9) 0.095(8) -0.017(7) 0.007(8) -0.022(8)
O24 0.088(10) 0.104(11) 0.095(10) 0.013(9) -0.002(8) 0.006(9)
O25 0.126(9) 0.162(10) 0.133(10) 0.014(8) 0.007(8) 0.008(9)
O26 0.136(9) 0.180(12) 0.183(12) -0.029(10) 0.031(8) 0.010(9)
O27 0.151(8) 0.112(7) 0.110(7) -0.013(6) 0.008(7) -0.002(7)
O28 0.163(12) 0.162(13) 0.165(13) 0.025(11) 0.029(10) 0.034(10)
N1 0.045(6) 0.053(7) 0.039(5) 0.009(5) -0.002(4) -0.004(5)
N2 0.041(5) 0.063(7) 0.053(6) 0.005(5) -0.009(5) -0.009(5)
N3 0.053(6) 0.061(7) 0.072(7) 0.013(6) -0.013(6) -0.014(6)
N4 0.068(7) 0.064(7) 0.081(8) 0.005(6) -0.019(7) -0.016(6)
C1 0.044(5) 0.040(5) 0.044(5) 0.001(4) -0.001(4) 0.005(4)
C2 0.031(5) 0.053(6) 0.046(5) -0.001(4) 0.000(4) -0.008(4)
C3 0.036(6) 0.058(8) 0.074(8) 0.001(7) -0.019(6) -0.007(6)
C4 0.041(7) 0.061(8) 0.083(9) -0.017(7) -0.010(6) 0.003(6)
C5 0.095(12) 0.095(13) 0.031(7) -0.008(7) -0.011(7) 0.046(11)
C6 0.042(7) 0.060(9) 0.044(7) -0.001(6) -0.013(6) -0.024(7)
C7 0.065(10) 0.056(9) 0.068(10) 0.001(7) -0.006(8) -0.009(8)
C8 0.109(16) 0.061(11) 0.086(13) -0.016(10) 0.009(12) -0.018(11)
C9 0.051(9) 0.083(13) 0.073(10) -0.015(9) 0.003(8) -0.006(9)
C10 0.062(10) 0.083(13) 0.083(12) 0.013(10) -0.010(9) -0.020(9)
C11 0.038(8) 0.090(12) 0.062(9) -0.029(8) 0.009(6) -0.017(8)
C12 0.079(13) 0.079(14) 0.101(15) -0.009(11) 0.021(11) -0.025(11)
C13 0.095(13) 0.071(12) 0.081(12) -0.018(9) 0.027(10) -0.031(11)
C14 0.060(8) 0.080(9) 0.094(10) 0.017(8) -0.019(8) -0.023(8)
C15 0.068(10) 0.095(13) 0.047(8) -0.003(8) -0.013(7) 0.041(9)
C16 0.082(7) 0.083(7) 0.095(8) 0.004(7) 0.017(7) -0.001(7)
C17 0.065(9) 0.062(10) 0.042(7) -0.008(6) -0.001(6) 0.007(8)
C18 0.055(8) 0.077(9) 0.104(10) 0.012(8) 0.014(8) 0.006(7)
C19 0.062(10) 0.060(10) 0.096(13) -0.009(9) -0.005(9) 0.002(8)
C20 0.077(12) 0.110(18) 0.083(13) -0.024(12) -0.004(10) 0.018(12)
C21 0.116(15) 0.056(10) 0.066(10) 0.014(8) -0.006(10) 0.000(10)
C22 0.047(7) 0.074(9) 0.101(10) -0.008(8) -0.015(7) 0.019(7)
C23 0.079(10) 0.082(10) 0.104(11) -0.017(9) 0.004(9) 0.003(8)
C24 0.065(6) 0.061(6) 0.068(6) 0.006(5) -0.009(5) -0.009(5)
C25 0.081(10) 0.099(11) 0.101(11) -0.007(9) -0.004(9) 0.018(9)
C26 0.080(7) 0.080(7) 0.081(7) 0.006(6) -0.008(6) -0.003(6)
C27 0.075(9) 0.094(13) 0.064(9) 0.014(9) 0.032(7) -0.010(9)
C28 0.087(12) 0.076(11) 0.052(8) 0.009(8) 0.000(8) 0.006(10)
C29 0.066(8) 0.067(9) 0.080(9) -0.006(7) 0.019(7) 0.001(7)
C31 0.110(10) 0.112(10) 0.105(10) -0.011(8) -0.008(8) 0.016(9)
C32 0.087(10) 0.111(12) 0.107(11) -0.040(10) -0.009(9) 0.015(9)
C33 0.113(11) 0.090(11) 0.105(10) -0.026(9) 0.019(9) -0.031(9)
C34 0.087(9) 0.080(9) 0.074(8) 0.012(7) 0.005(8) -0.025(7)
C35 0.087(10) 0.101(11) 0.083(10) -0.010(9) -0.020(8) 0.030(9)
C36 0.087(10) 0.118(12) 0.106(11) -0.043(10) -0.009(9) 0.005(9)
C37 0.072(13) 0.067(12) 0.059(11) 0.004(9) 0.011(10) -0.007(10)
C38 0.100(11) 0.091(11) 0.122(12) 0.016(10) -0.012(10) -0.014(10)
C39 0.084(10) 0.101(11) 0.124(12) -0.023(10) -0.013(10) 0.004(9)
C41 0.069(11) 0.132(18) 0.074(11) 0.047(12) -0.016(9) -0.031(12)
C42 0.100(11) 0.121(12) 0.095(11) -0.004(10) -0.015(9) 0.026(10)
C43 0.107(8) 0.081(8) 0.112(8) 0.007(7) 0.011(7) 0.009(7)
C44 0.076(11) 0.118(16) 0.044(8) -0.015(9) -0.010(8) 0.019(11)
C45 0.132(9) 0.126(9) 0.123(9) -0.002(8) 0.007(8) 0.018(8)
C46 0.163(18) 0.123(16) 0.147(19) 0.001(14) 0.023(14) 0.018(14)
C48 0.099(11) 0.094(12) 0.139(13) 0.014(10) -0.007(10) 0.000(10)
C49 0.103(14) 0.104(17) 0.101(12) 0.012(12) 0.006(11) -0.001(12)
C50 0.115(13) 0.125(14) 0.161(15) 0.014(12) 0.009(11) -0.014(11)
C51 0.139(12) 0.122(11) 0.173(12) -0.002(11) 0.007(11) 0.025(10)
C52 0.131(9) 0.141(9) 0.153(9) 0.008(8) 0.014(8) -0.003(8)
C53 0.177(15) 0.150(15) 0.213(16) 0.011(13) -0.007(14) 0.026(12)
C54 0.147(13) 0.159(14) 0.101(9) 0.026(11) 0.009(9) 0.015(11)
C55 0.155(13) 0.141(13) 0.135(13) 0.004(12) 0.007(12) 0.017(12)
C56 0.10(2) 0.10(2) 0.11(2) 0.002(18) 0.030(18) -0.022(18)
C57 0.200(12) 0.158(12) 0.121(11) -0.014(11) 0.030(11) 0.013(12)
C58 0.150(12) 0.112(10) 0.152(12) -0.035(10) -0.016(10) -0.001(10)
C59 0.152(13) 0.138(13) 0.134(13) -0.004(12) 0.018(11) 0.016(12)
C61 0.09(3) 0.10(3) 0.07(2) -0.004(19) -0.022(19) -0.03(2)
C62 0.07(2) 0.06(2) 0.06(2) -0.010(17) 0.002(19) -0.038(19)
C63 0.120(11) 0.111(11) 0.099(11) -0.014(8) 0.010(9) -0.013(8)
C64 0.103(16) 0.090(16) 0.102(16) -0.013(11) -0.001(12) -0.017(12)
C65 0.17(3) 0.16(3) 0.17(3) 0.00(2) -0.02(2) 0.01(2)
C66 0.189(19) 0.16(2) 0.16(2) -0.043(16) -0.027(17) -0.051(16)
C67 0.095(13) 0.09(3) 0.09(2) 0.013(19) -0.019(13) 0.016(17)
C68 0.113(13) 0.090(13) 0.115(12) 0.019(11) 0.000(11) 0.003(12)
C69 0.115(9) 0.093(9) 0.116(10) 0.012(8) 0.004(8) 0.005(8)
C70 0.121(13) 0.099(12) 0.126(14) 0.013(11) 0.002(12) 0.012(11)
C71 0.14(3) 0.10(3) 0.121(17) 0.01(2) 0.00(2) -0.01(2)
C72 0.11(2) 0.12(3) 0.15(3) -0.01(2) -0.017(16) -0.026(18)
C73 0.095(13) 0.093(15) 0.086(11) 0.004(11) 0.003(9) -0.008(11)
C74 0.045(15) 0.068(16) 0.064(15) 0.000(11) -0.001(11) -0.002(11)
C75 0.051(15) 0.069(16) 0.059(15) -0.004(11) 0.018(11) 0.008(12)
C76 0.12(2) 0.10(2) 0.087(19) 0.004(16) 0.012(17) 0.018(18)
C77 0.12(3) 0.11(2) 0.11(2) -0.011(19) 0.02(2) -0.01(2)
C78 0.127(17) 0.118(17) 0.124(17) -0.001(13) -0.006(12) 0.006(11)
C79 0.13(2) 0.16(3) 0.13(3) 0.00(2) 0.00(2) -0.01(2)
C80 0.16(3) 0.16(3) 0.15(3) 0.03(2) -0.02(2) 0.02(2)
C81 0.168(14) 0.163(14) 0.181(14) 0.016(13) 0.010(13) -0.001(13)
C82 0.162(14) 0.170(14) 0.171(14) 0.007(13) 0.016(12) -0.002(12)
C83 0.13(3) 0.12(3) 0.11(3) 0.00(2) 0.00(2) -0.02(2)
C84 0.130(9) 0.123(9) 0.124(9) 0.001(8) -0.018(8) -0.013(8)
C85 0.186(15) 0.228(16) 0.198(15) 0.004(15) -0.003(15) 0.000(15)
C86 0.124(10) 0.123(10) 0.116(10) 0.016(9) -0.014(9) -0.015(9)
C87 0.167(12) 0.196(13) 0.176(12) 0.007(12) -0.001(12) 0.001(12)
C88 0.193(19) 0.24(2) 0.207(19) 0.003(19) 0.010(19) -0.002(19)
C89 0.142(12) 0.135(13) 0.125(12) 0.000(11) -0.025(11) -0.010(12)
C90 0.146(13) 0.131(13) 0.139(12) -0.010(11) -0.022(12) -0.012(12)
C91 0.181(14) 0.133(12) 0.188(15) -0.035(12) -0.012(13) -0.001(13)
C93 0.222(19) 0.208(19) 0.167(18) -0.027(17) 0.022(17) 0.019(18)
C94 0.223(16) 0.192(15) 0.166(14) -0.020(14) 0.025(13) 0.018(15)
C95 0.232(19) 0.200(19) 0.193(18) -0.017(18) 0.025(17) 0.013(19)
C96 0.192(18) 0.132(16) 0.191(18) -0.036(15) -0.013(16) 0.002(16)
C97 0.193(18) 0.148(16) 0.210(19) -0.036(16) -0.009(17) 0.002(16)
C98 0.197(19) 0.171(18) 0.23(2) 0.009(17) -0.003(18) 0.025(16)
C99 0.195(19) 0.161(18) 0.23(2) 0.018(17) -0.003(18) 0.034(16)
C100 0.198(19) 0.24(2) 0.213(19) 0.001(19) -0.013(19) 0.002(19)
Si1A 0.096(12) 0.089(12) 0.077(10) -0.033(9) -0.012(9) 0.012(9)
Si0A 0.066(8) 0.107(8) 0.073(7) -0.030(7) 0.005(7) 0.009(7)
O0AA 0.057(15) 0.061(15) 0.060(14) -0.012(11) -0.006(11) 0.005(11)
C3AA 0.173(16) 0.214(18) 0.138(15) -0.020(16) 0.024(15) 0.023(16)
C1AA 0.151(12) 0.202(14) 0.136(12) -0.029(12) 0.015(11) 0.023(12)
C0AA 0.104(9) 0.143(10) 0.107(8) -0.026(8) 0.007(8) -0.001(8)
C2AA 0.173(16) 0.225(18) 0.147(15) -0.035(16) 0.016(15) 0.032(17)
C5AA 0.088(7) 0.111(8) 0.115(8) 0.004(7) 0.019(7) 0.001(7)
C4AA 0.075(7) 0.092(8) 0.104(8) -0.003(7) 0.023(7) 0.005(7)
C7AA 0.112(11) 0.115(11) 0.120(11) 0.003(11) 0.021(10) -0.008(11)
C6AA 0.095(10) 0.134(12) 0.137(12) 0.006(11) 0.022(10) 0.007(10)

_geom_special_details            
;
 All esds (except the esd in the dihedral angle between two l.s. planes)
 are estimated using the full covariance matrix.  The cell esds are taken
 into account individually in the estimation of esds in distances, angles
 and torsion angles; correlations between esds in cell parameters are only
 used when they are defined by crystal symmetry.  An approximate (isotropic)
 treatment of cell esds is used for estimating esds involving l.s. planes.
;
loop_
_geom_bond_atom_site_label_1
_geom_bond_atom_site_label_2
_geom_bond_distance
_geom_bond_site_symmetry_2
_geom_bond_publ_flag
Fe1 C5 2.06(2) . ?
Fe1 C15 2.066(17) . ?
Fe1 C22 2.011(19) . ?
Fe1 C23 2.04(2) . ?
Fe1 C32 2.08(2) . ?
Fe1 C35 2.02(2) . ?
Fe1 C36 2.07(3) . ?
Fe1 C39 2.02(2) . ?
Fe1 C42 2.01(3) . ?
Fe1 C44 2.03(2) . ?
Si1 O7 1.622(10) . ?
Si1 O10 1.608(11) . ?
Si1 O11 1.613(10) . ?
Si1 C21 1.871(17) . ?
Si2 O2 1.631(11) . ?
Si2 O8 1.630(12) . ?
Si2 O14 1.632(11) . ?
Si2 C27 1.839(16) . ?
Si3 O2 1.620(10) . ?
Si3 O11 1.615(11) . ?
Si3 O19 1.620(11) . ?
Si3 C34 1.730(18) . ?
Si4 O7 1.609(10) . ?
Si4 O8 1.592(11) . ?
Si4 O15 1.614(11) . ?
Si4 C16 1.827(19) . ?
Si5 O5 1.617(11) . ?
Si5 O9 1.601(12) . ?
Si5 O10 1.610(12) . ?
Si5 C37 1.859(12) . ?
Si5 C75 1.837(13) . ?
Si6 O4 1.584(12) . ?
Si6 O5 1.619(11) . ?
Si6 O15 1.613(12) . ?
Si6 C13 1.838(18) . ?
Si7 O4 1.618(10) . ?
Si7 O14 1.623(9) . ?
Si7 O21 1.622(9) . ?
Si7 C43 1.82(2) . ?
Si8 O9 1.606(10) . ?
Si8 O19 1.595(10) . ?
Si8 O21 1.628(9) . ?
Si8 C4AA 1.790(19) . ?
Si9 O17 1.618(10) . ?
Si9 O18 1.621(9) . ?
Si9 O20 1.620(9) . ?
Si9 C31 1.803(19) . ?
Si10 O16 1.591(10) . ?
Si10 O22 1.619(10) . ?
Si10 O23 1.597(11) . ?
Si10 C29 1.822(15) . ?
Si11 O16 1.612(10) . ?
Si11 O18 1.601(9) . ?
Si11 O25 1.540(11) . ?
Si11 C86 1.83(2) . ?
Si12 O13 1.646(10) . ?
Si12 O24 1.606(11) . ?
Si12 O27 1.602(11) . ?
Si12 C58 1.82(2) . ?
Si13 O20 1.666(10) . ?
Si13 O23 1.565(10) . ?
Si13 O24 1.616(11) . ?
Si13 C0AA 1.862(19) . ?
Si14 O13 1.538(10) . ?
Si14 O22 1.629(10) . ?
Si14 O28 1.580(11) . ?
Si14 C51 1.87(2) . ?
Si15 O17 1.624(10) . ?
Si15 O26 1.632(11) . ?
Si15 O27 1.636(11) . ?
Si15 C57 1.81(2) . ?
Si16 O25 1.586(12) . ?
Si16 O26 1.614(11) . ?
Si16 O28 1.594(11) . ?
Si16 C87 1.83(2) . ?
O1 C1 1.172(15) . ?
O3 C2 1.239(16) . ?
O6 C3 1.246(19) . ?
O12 C4 1.185(17) . ?
O20 Si0A 1.537(13) . ?
O23 Si0A 1.94(3) . ?
O27 Si1A 1.670(13) . ?
N1 C1 1.388(16) . ?
N1 C6 1.449(16) . ?
N2 C2 1.304(16) . ?
N2 C28 1.53(2) . ?
N3 C3 1.29(2) . ?
N3 C7 1.43(2) . ?
N4 C4 1.37(2) . ?
N4 C24 1.46(2) . ?
C1 C5 1.48(2) . ?
C2 C6 1.48(2) . ?
C3 C24 1.49(2) . ?
C4 C23 1.47(3) . ?
C5 C15 1.48(2) . ?
C5 C44 1.38(2) . ?
C6 C17 1.56(2) . ?
C7 C18 1.53(3) . ?
C8 C12 1.38(3) . ?
C8 C20 1.44(3) . ?
C9 C11 1.38(2) . ?
C9 C20 1.38(3) . ?
C10 C14 1.38(3) . ?
C10 C25 1.34(3) . ?
C11 C17 1.45(2) . ?
C11 C19 1.38(2) . ?
C12 C19 1.38(3) . ?
C13 C33 1.530(13) . ?
C14 C26 1.50(3) . ?
C14 C48 1.35(3) . ?
C15 C35 1.45(2) . ?
C16 C52 1.536(10) . ?
C18 C29 1.50(3) . ?
C21 C41 1.58(3) . ?
C22 C23 1.47(3) . ?
C22 C39 1.43(3) . ?
C23 C36 1.45(3) . ?
C24 C26 1.51(2) . ?
C25 C38 1.43(3) . ?
C27 C49 1.531(14) . ?
C27 C73 1.532(13) . ?
C28 C41 1.48(2) . ?
C31 C45 1.53(4) . ?
C32 C36 1.45(3) . ?
C32 C39 1.45(3) . ?
C33 C56 1.529(13) . ?
C33 C65 1.527(10) . ?
C33 C71 1.527(14) . ?
C33 C83 1.531(14) . ?
C34 C63 1.515(13) . ?
C35 C42 1.37(3) . ?
C37 C74 1.515(13) . ?
C38 C50 1.36(4) . ?
C42 C44 1.36(3) . ?
C43 C69 1.531(13) . ?
C43 C78 1.529(14) . ?
C45 C55 1.60(4) . ?
C45 C59 1.37(4) . ?
C46 C63 1.510(13) . ?
C48 C50 1.39(4) . ?
C49 C54 1.537(14) . ?
C49 C67 1.525(14) . ?
C51 C53 1.540(13) . ?
C52 C81 1.514(13) . ?
C52 C82 1.541(13) . ?
C53 C98 1.521(14) . ?
C53 C99 1.530(13) . ?
C54 C73 1.530(13) . ?
C57 C94 1.520(14) . ?
C58 C91 1.520(13) . ?
C61 C74 1.533(14) . ?
C62 C74 1.534(14) . ?
C63 C66 1.529(13) . ?
C64 C75 1.516(14) . ?
C64 C76 1.531(13) . ?
C64 C77 1.532(14) . ?
C68 C69 1.530(14) . ?
C69 C70 1.530(14) . ?
C72 C73 1.529(14) . ?
C78 C79 1.530(14) . ?
C78 C80 1.532(14) . ?
C84 C86 1.44(4) . ?
C84 C89 1.56(4) . ?
C84 C90 1.68(4) . ?
C85 C87 1.530(14) . ?
C85 C88 1.523(14) . ?
C85 C100 1.526(14) . ?
C91 C96 1.512(13) . ?
C91 C97 1.535(13) . ?
C93 C94 1.542(14) . ?
C94 C95 1.531(14) . ?
Si1A O0AA 1.610(13) . ?
Si0A O0AA 1.611(13) . ?
C3AA C1AA 1.538(13) . ?
C1AA C0AA 1.524(13) . ?
C1AA C2AA 1.530(13) . ?
C5AA C4AA 1.50(3) . ?
C5AA C7AA 1.52(4) . ?
C5AA C6AA 1.52(3) . ?

loop_
_geom_angle_atom_site_label_1
_geom_angle_atom_site_label_2
_geom_angle_atom_site_label_3
_geom_angle
_geom_angle_site_symmetry_1
_geom_angle_site_symmetry_3
_geom_angle_publ_flag
C5 Fe1 C15 42.0(7) . . ?
C5 Fe1 C32 159.8(8) . . ?
C5 Fe1 C36 158.8(8) . . ?
C15 Fe1 C32 156.4(8) . . ?
C15 Fe1 C36 120.2(8) . . ?
C22 Fe1 C5 107.6(7) . . ?
C22 Fe1 C15 122.8(7) . . ?
C22 Fe1 C23 42.7(8) . . ?
C22 Fe1 C32 69.6(9) . . ?
C22 Fe1 C35 161.5(8) . . ?
C22 Fe1 C36 70.3(9) . . ?
C22 Fe1 C39 41.4(9) . . ?
C22 Fe1 C44 123.1(7) . . ?
C23 Fe1 C5 122.9(7) . . ?
C23 Fe1 C15 105.1(8) . . ?
C23 Fe1 C32 69.5(9) . . ?
C23 Fe1 C36 41.3(9) . . ?
C35 Fe1 C5 67.8(8) . . ?
C35 Fe1 C15 41.6(7) . . ?
C35 Fe1 C23 123.4(9) . . ?
C35 Fe1 C32 121.1(9) . . ?
C35 Fe1 C36 107.1(10) . . ?
C35 Fe1 C44 65.7(9) . . ?
C36 Fe1 C32 40.8(9) . . ?
C39 Fe1 C5 123.5(8) . . ?
C39 Fe1 C15 160.6(8) . . ?
C39 Fe1 C23 70.6(10) . . ?
C39 Fe1 C32 41.3(9) . . ?
C39 Fe1 C35 156.2(10) . . ?
C39 Fe1 C36 69.7(9) . . ?
C39 Fe1 C44 108.5(9) . . ?
C42 Fe1 C5 67.8(8) . . ?
C42 Fe1 C15 69.8(9) . . ?
C42 Fe1 C22 157.0(9) . . ?
C42 Fe1 C23 159.0(9) . . ?
C42 Fe1 C32 106.6(11) . . ?
C42 Fe1 C35 39.7(9) . . ?
C42 Fe1 C36 122.4(10) . . ?
C42 Fe1 C39 120.9(11) . . ?
C42 Fe1 C44 39.3(8) . . ?
C44 Fe1 C5 39.5(7) . . ?
C44 Fe1 C15 68.6(8) . . ?
C44 Fe1 C23 159.4(8) . . ?
C44 Fe1 C32 124.1(9) . . ?
C44 Fe1 C36 158.9(8) . . ?
O7 Si1 C21 114.6(8) . . ?
O10 Si1 O7 110.1(6) . . ?
O10 Si1 O11 109.6(6) . . ?
O10 Si1 C21 108.1(7) . . ?
O11 Si1 O7 109.2(6) . . ?
O11 Si1 C21 105.1(8) . . ?
O2 Si2 O14 109.7(6) . . ?
O2 Si2 C27 109.0(8) . . ?
O8 Si2 O2 108.9(6) . . ?
O8 Si2 O14 109.9(6) . . ?
O8 Si2 C27 108.8(7) . . ?
O14 Si2 C27 110.4(8) . . ?
O2 Si3 C34 110.6(7) . . ?
O11 Si3 O2 107.6(6) . . ?
O11 Si3 O19 108.1(7) . . ?
O11 Si3 C34 112.9(8) . . ?
O19 Si3 O2 110.4(7) . . ?
O19 Si3 C34 107.3(8) . . ?
O7 Si4 O15 109.0(6) . . ?
O7 Si4 C16 110.0(7) . . ?
O8 Si4 O7 108.4(6) . . ?
O8 Si4 O15 110.2(6) . . ?
O8 Si4 C16 110.5(8) . . ?
O15 Si4 C16 108.7(8) . . ?
O5 Si5 C37 110.0(10) . . ?
O5 Si5 C75 117.6(11) . . ?
O9 Si5 O5 108.7(7) . . ?
O9 Si5 O10 109.3(6) . . ?
O9 Si5 C37 119.9(12) . . ?
O9 Si5 C75 95.1(15) . . ?
O10 Si5 O5 109.5(6) . . ?
O10 Si5 C37 98.7(11) . . ?
O10 Si5 C75 115.3(15) . . ?
O4 Si6 O5 108.4(7) . . ?
O4 Si6 O15 108.9(7) . . ?
O4 Si6 C13 113.4(9) . . ?
O5 Si6 C13 107.0(7) . . ?
O15 Si6 O5 108.9(7) . . ?
O15 Si6 C13 110.1(8) . . ?
O4 Si7 O14 109.0(6) . . ?
O4 Si7 O21 108.5(7) . . ?
O4 Si7 C43 108.9(9) . . ?
O14 Si7 C43 110.5(9) . . ?
O21 Si7 O14 110.4(7) . . ?
O21 Si7 C43 109.6(9) . . ?
O9 Si8 O21 108.5(8) . . ?
O9 Si8 C4AA 111.1(9) . . ?
O19 Si8 O9 108.9(7) . . ?
O19 Si8 O21 108.4(8) . . ?
O19 Si8 C4AA 110.7(10) . . ?
O21 Si8 C4AA 109.3(9) . . ?
O17 Si9 O18 111.1(8) . . ?
O17 Si9 O20 107.7(8) . . ?
O17 Si9 C31 110.1(10) . . ?
O18 Si9 C31 108.1(10) . . ?
O20 Si9 O18 105.8(7) . . ?
O20 Si9 C31 114.0(10) . . ?
O16 Si10 O22 100.9(9) . . ?
O16 Si10 O23 109.2(8) . . ?
O16 Si10 C29 111.1(8) . . ?
O22 Si10 C29 109.2(9) . . ?
O23 Si10 O22 116.5(10) . . ?
O23 Si10 C29 109.7(8) . . ?
O16 Si11 C86 111.2(11) . . ?
O18 Si11 O16 113.0(8) . . ?
O18 Si11 C86 105.9(11) . . ?
O25 Si11 O16 112.1(10) . . ?
O25 Si11 O18 108.2(10) . . ?
O25 Si11 C86 106.0(12) . . ?
O13 Si12 C58 113.4(10) . . ?
O24 Si12 O13 99.3(9) . . ?
O24 Si12 C58 112.1(13) . . ?
O27 Si12 O13 121.3(9) . . ?
O27 Si12 O24 99.4(10) . . ?
O27 Si12 C58 109.7(12) . . ?
O20 Si13 C0AA 112.9(12) . . ?
O23 Si13 O20 106.8(9) . . ?
O23 Si13 O24 108.3(11) . . ?
O23 Si13 C0AA 109.7(11) . . ?
O24 Si13 O20 112.6(9) . . ?
O24 Si13 C0AA 106.4(11) . . ?
O13 Si14 O22 89.4(10) . . ?
O13 Si14 O28 111.4(12) . . ?
O13 Si14 C51 116.5(13) . . ?
O22 Si14 C51 118.3(12) . . ?
O28 Si14 O22 113.8(11) . . ?
O28 Si14 C51 107.0(13) . . ?
O17 Si15 O26 111.4(11) . . ?
O17 Si15 O27 103.8(10) . . ?
O17 Si15 C57 110.0(14) . . ?
O26 Si15 O27 104.4(12) . . ?
O26 Si15 C57 111.9(15) . . ?
O27 Si15 C57 115.1(15) . . ?
O25 Si16 O26 112.9(13) . . ?
O25 Si16 O28 113.7(13) . . ?
O25 Si16 C87 108.3(14) . . ?
O26 Si16 C87 116.3(14) . . ?
O28 Si16 O26 95.6(15) . . ?
O28 Si16 C87 109.8(17) . . ?
Si3 O2 Si2 144.1(7) . . ?
Si6 O4 Si7 153.0(8) . . ?
Si5 O5 Si6 147.5(8) . . ?
Si4 O7 Si1 144.0(7) . . ?
Si4 O8 Si2 153.5(7) . . ?
Si5 O9 Si8 150.8(8) . . ?
Si1 O10 Si5 148.9(7) . . ?
Si1 O11 Si3 153.0(9) . . ?
Si14 O13 Si12 150.9(9) . . ?
Si7 O14 Si2 146.3(8) . . ?
Si6 O15 Si4 148.9(9) . . ?
Si10 O16 Si11 150.1(10) . . ?
Si9 O17 Si15 148.1(11) . . ?
Si11 O18 Si9 151.5(9) . . ?
Si8 O19 Si3 151.5(9) . . ?
Si9 O20 Si13 143.8(9) . . ?
Si0A O20 Si9 170.3(13) . . ?
Si7 O21 Si8 147.5(9) . . ?
Si10 O22 Si14 150.2(11) . . ?
Si10 O23 Si0A 160.7(11) . . ?
Si13 O23 Si10 141.9(11) . . ?
Si12 O24 Si13 157.7(14) . . ?
Si11 O25 Si16 139.9(14) . . ?
Si16 O26 Si15 156.6(15) . . ?
Si12 O27 Si15 146.4(12) . . ?
Si15 O27 Si1A 142.8(14) . . ?
Si14 O28 Si16 155.6(16) . . ?
C1 N1 C6 118.7(11) . . ?
C2 N2 C28 127.1(13) . . ?
C3 N3 C7 125.7(14) . . ?
C4 N4 C24 120.5(14) . . ?
O1 C1 N1 124.0(12) . . ?
O1 C1 C5 122.1(13) . . ?
N1 C1 C5 113.9(12) . . ?
O3 C2 N2 123.0(13) . . ?
O3 C2 C6 122.4(11) . . ?
N2 C2 C6 114.6(12) . . ?
O6 C3 N3 123.3(15) . . ?
O6 C3 C24 121.6(15) . . ?
N3 C3 C24 115.1(15) . . ?
O12 C4 N4 122.1(16) . . ?
O12 C4 C23 122.1(16) . . ?
N4 C4 C23 115.7(14) . . ?
C1 C5 Fe1 125.8(12) . . ?
C15 C5 Fe1 69.2(11) . . ?
C15 C5 C1 130.2(13) . . ?
C44 C5 Fe1 69.3(12) . . ?
C44 C5 C1 122.2(16) . . ?
C44 C5 C15 107.6(14) . . ?
N1 C6 C2 111.2(11) . . ?
N1 C6 C17 109.3(11) . . ?
C2 C6 C17 112.1(11) . . ?
N3 C7 C18 110.8(14) . . ?
C12 C8 C20 119(2) . . ?
C20 C9 C11 125.3(18) . . ?
C25 C10 C14 119.7(18) . . ?
C9 C11 C17 121.5(14) . . ?
C19 C11 C9 115.6(18) . . ?
C19 C11 C17 122.8(16) . . ?
C19 C12 C8 120.9(19) . . ?
C33 C13 Si6 116.6(13) . . ?
C10 C14 C26 122.7(16) . . ?
C48 C14 C10 118.2(19) . . ?
C48 C14 C26 119(2) . . ?
C5 C15 Fe1 68.7(10) . . ?
C35 C15 Fe1 67.6(11) . . ?
C35 C15 C5 101.9(14) . . ?
C52 C16 Si4 121.1(16) . . ?
C11 C17 C6 115.1(12) . . ?
C29 C18 C7 117.1(14) . . ?
C11 C19 C12 122.6(19) . . ?
C9 C20 C8 116.8(19) . . ?
C41 C21 Si1 108.7(14) . . ?
C23 C22 Fe1 69.6(12) . . ?
C39 C22 Fe1 69.6(13) . . ?
C39 C22 C23 107.9(18) . . ?
C4 C23 Fe1 123.6(15) . . ?
C4 C23 C22 130.1(19) . . ?
C22 C23 Fe1 67.7(12) . . ?
C36 C23 Fe1 70.7(15) . . ?
C36 C23 C4 122.6(18) . . ?
C36 C23 C22 107.1(19) . . ?
N4 C24 C3 113.3(14) . . ?
N4 C24 C26 109.2(15) . . ?
C3 C24 C26 114.3(15) . . ?
C10 C25 C38 123(2) . . ?
C14 C26 C24 116.0(17) . . ?
C49 C27 Si2 117.8(13) . . ?
C73 C27 Si2 118.8(13) . . ?
C41 C28 N2 108.0(15) . . ?
C18 C29 Si10 115.2(12) . . ?
C45 C31 Si9 117.3(18) . . ?
C36 C32 Fe1 69.2(13) . . ?
C39 C32 Fe1 67.0(13) . . ?
C39 C32 C36 108(2) . . ?
C13 C33 C83 113(3) . . ?
C56 C33 C13 105(2) . . ?
C65 C33 C13 114(3) . . ?
C65 C33 C56 114(3) . . ?
C71 C33 C13 132(3) . . ?
C71 C33 C83 101(4) . . ?
C63 C34 Si3 121.8(14) . . ?
C15 C35 Fe1 70.8(11) . . ?
C42 C35 Fe1 69.6(13) . . ?
C42 C35 C15 111.5(18) . . ?
C23 C36 Fe1 68.0(13) . . ?
C32 C36 Fe1 70.0(14) . . ?
C32 C36 C23 108.3(19) . . ?
C74 C37 Si5 125.7(19) . . ?
C50 C38 C25 115(2) . . ?
C22 C39 Fe1 68.9(12) . . ?
C22 C39 C32 109(2) . . ?
C32 C39 Fe1 71.7(14) . . ?
C28 C41 C21 111.1(16) . . ?
C35 C42 Fe1 70.6(14) . . ?
C44 C42 Fe1 71.4(14) . . ?
C44 C42 C35 107(2) . . ?
C69 C43 Si7 117.3(19) . . ?
C78 C43 Si7 124(3) . . ?
C5 C44 Fe1 71.2(13) . . ?
C42 C44 Fe1 69.4(15) . . ?
C42 C44 C5 111.5(19) . . ?
C31 C45 C55 108(2) . . ?
C59 C45 C31 114(3) . . ?
C59 C45 C55 105(3) . . ?
C14 C48 C50 122(3) . . ?
C27 C49 C54 111(2) . . ?
C67 C49 C27 112(3) . . ?
C67 C49 C54 107(3) . . ?
C38 C50 C48 121(3) . . ?
C53 C51 Si14 108.4(19) . . ?
C16 C52 C82 115(2) . . ?
C81 C52 C16 102.5(15) . . ?
C81 C52 C82 112.9(17) . . ?
C98 C53 C51 118(3) . . ?
C98 C53 C99 99(3) . . ?
C99 C53 C51 111(3) . . ?
C94 C57 Si15 133(3) . . ?
C91 C58 Si12 121.5(19) . . ?
C34 C63 C66 108(2) . . ?
C46 C63 C34 105(2) . . ?
C46 C63 C66 104(3) . . ?
C75 C64 C76 114(3) . . ?
C75 C64 C77 127(3) . . ?
C76 C64 C77 118(3) . . ?
C68 C69 C43 108(3) . . ?
C68 C69 C70 109(3) . . ?
C70 C69 C43 123(3) . . ?
C54 C73 C27 111.8(19) . . ?
C72 C73 C27 123(3) . . ?
C72 C73 C54 109(3) . . ?
C37 C74 C61 106(3) . . ?
C37 C74 C62 116(3) . . ?
C61 C74 C62 105(4) . . ?
C64 C75 Si5 123(2) . . ?
C43 C78 C79 103(4) . . ?
C43 C78 C80 141(6) . . ?
C79 C78 C80 102.8(18) . . ?
C86 C84 C89 113(3) . . ?
C86 C84 C90 110(2) . . ?
C89 C84 C90 105(3) . . ?
C88 C85 C87 105.3(17) . . ?
C88 C85 C100 102.8(18) . . ?
C100 C85 C87 97.7(16) . . ?
C84 C86 Si11 121(2) . . ?
C85 C87 Si16 120(2) . . ?
C58 C91 C97 113(3) . . ?
C96 C91 C58 94.9(14) . . ?
C96 C91 C97 120(3) . . ?
C57 C94 C93 108(3) . . ?
C57 C94 C95 107(3) . . ?
C95 C94 C93 107(4) . . ?
O0AA Si1A O27 130(2) . . ?
O20 Si0A O23 95.9(13) . . ?
O20 Si0A O0AA 91.5(18) . . ?
O0AA Si0A O23 101(2) . . ?
Si1A O0AA Si0A 152(3) . . ?
C0AA C1AA C3AA 110(3) . . ?
C0AA C1AA C2AA 115(3) . . ?
C2AA C1AA C3AA 93(3) . . ?
C1AA C0AA Si13 121(2) . . ?
C4AA C5AA C7AA 116(2) . . ?
C4AA C5AA C6AA 113(2) . . ?
C7AA C5AA C6AA 109(2) . . ?
C5AA C4AA Si8 120.3(16) . . ?

_smtbx_masks_special_details     ?
loop_
_smtbx_masks_void_nr
_smtbx_masks_void_average_x
_smtbx_masks_void_average_y
_smtbx_masks_void_average_z
_smtbx_masks_void_volume
_smtbx_masks_void_count_electrons
_smtbx_masks_void_content
1 -0.196 -0.139 0.042 209.6 52.8 ?
2 0.007 -0.098 0.241 40.2 5.3 ?
3 -0.017 0.167 0.738 199.9 48.1 ?
4 0.058 0.279 0.560 14.2 0.0 ?
5 0.196 0.361 0.458 209.6 53.1 ?
6 -0.007 0.402 0.259 40.2 5.3 ?
7 0.017 0.667 0.762 199.9 47.7 ?
8 -0.058 0.779 0.940 14.2 0.0 ?
9 0.304 0.639 -0.042 209.6 51.7 ?
10 0.178 0.221 0.089 24.6 0.0 ?
11 0.215 0.662 0.340 8.9 0.8 ?
12 0.285 0.338 0.840 8.9 0.6 ?
13 0.322 0.779 0.589 24.6 0.0 ?
14 0.483 0.333 0.262 199.9 47.9 ?
15 0.517 0.833 0.238 199.9 47.4 ?
16 0.442 0.721 0.060 14.2 0.0 ?
17 0.493 0.098 0.741 40.2 5.2 ?
18 0.507 0.598 0.759 40.2 5.3 ?
19 0.696 0.139 0.542 209.6 53.5 ?
20 0.558 0.221 0.440 14.2 0.0 ?
21 0.678 0.279 0.911 24.6 0.0 ?
22 0.715 0.838 0.660 8.9 0.8 ?
23 0.785 0.162 0.160 8.9 0.6 ?
24 0.822 0.721 0.411 24.6 0.0 ?

_shelx_res_file                  
;
TITL 210315c_a.res in P2(1)2(1)2(1)
    210315c.res
    created by SHELXL-2016/6 at 00:45:17 on 11-Jul-2021
REM Old TITL 210315C in P2(1)2(1)2(1)
REM SHELXT solution in P2(1)2(1)2(1)
REM R1 0.254, Rweak 0.111, Alpha 0.024, Orientation as input
REM Flack x = 0.146 ( 0.006 ) from Parsons' quotients
REM Formula found by SHELXT: C115 Si16 Fe
CELL 1.54184 16.247379 17.289904 46.685771 90 90 90
ZERR 4 0.000532 0.000806 0.001664 0 0 0
LATT -1
SYMM 0.5-X,-Y,0.5+Z
SYMM -X,0.5+Y,0.5-Z
SYMM 0.5+X,0.5-Y,-Z
SFAC C H Fe N O Si
UNIT 368 664 4 16 112 64
EQIV $1 -X,0.5+Y,1.5-Z
EQIV $2 1-X,-0.5+Y,1.5-Z
EQIV $3 +X,-1+Y,+Z
DFIX 1.53 0.01 C64 C37 C64 C61 C64 C62
DFIX 1.53 0.01 C75 C64 C74 C37
DFIX 1.53 0.01 C76 C64 C64 C77 C62 C74
DFIX 1.53 0.01 C61 C74
DFIX 1.85 0.01 Si5 C37 Si5 C75
DFIX 1.53 0.01 C69 C68 C69 C43 C70 C69
DFIX 1.53 0.01 C52 C16
DFIX 1.53 0.01 C82 C52 C52 C16 C81 C52
DFIX 2.6 C82 C81
DFIX 1.53 0.01 C83 C33
DFIX 2.4 C81 C16
DFIX 1.53 0.01 C94 C57 C94 C95 C94 C93
DFIX 1.53 0.01 C85 C88 C100 C85 C85 C87
DFIX 2.4 C100 C88
DFIX 2.3 C100 C87
DFIX 2.4 C88 C87
DFIX 1.53 0.01 C54 C49 C73 C72 C67 C49 C73 C54 C73 C27 C49 C27
DFIX 1.53 0.01 C65 C33 C56 C33 C33 C13
DFIX 1.53 0.01 C71 C33 C65 C33
DFIX 1.53 0.01 C63 C34 C63 C46 C66 C63
DFIX 1.53 0.01 C78 C43 C80 C78 C79 C78
DFIX 2.4 C80 C79
DFIX 1.53 0.01 C97 C91 C91 C58 C96 C91
DFIX 2.2 H96c H58a
DFIX 2.2 H58a H96a
DFIX 2.2 H57a H93a
DFIX 2.2 H82a_$1 H10b
DFIX 2.2 H97b_$2 H66b
DFIX 2.2 H66a H97b_$2
DFIX 2.2 H81b H98c_$3
DFIX 2.2 H98a_$3 H81b
DFIX 1.53 0.01 C99 C53 C98 C53 C53 C51
DFIX 2.2 H99b H98a
DFIX 2.2 H98b H99b
DFIX 1.59 0.01 Si14 O22 Si10 O22 Si11 O25 Si16 O25 Si11 O16 Si10 O16 Si10 =
 O23 SI13 O23 SI12 O13 SI14 O28 SI16 O28 SI14 O13 SI15 O26 SI12 O27 SI15 O27 =
 SI15 O17 SI9 O17 SI9 O20 SI9 O18 SI11 O18 SI12 O24 SI13 O24 SI13 O20 SI16 O26
DFIX 1.59 0.01 Si0A O20 Si0A O0AA Si1A O0AA Si1A O27
DFIX 1.8 Si13 C0AA
DFIX 1.53 0.01 C1AA C0AA C2AA C1AA C3AA C1AA
DFIX 1.8 Si9 C31 Si16 C87 Si15 C57 Si12 C58 Si14 C51 Si10 C29 Si11 C86
DFIX 2.2 H10c H82a_$1
DFIX 1.6 0.01 Si7 O21 Si8 O21 Si8 O19 Si8 O9 Si7 O4 Si7 O14
DELU Si9 Si11 Si15 Si16 O17 O18 O25 O26
DELU C27 C49 C54 C67 C72 C73
DELU C33 C65 C71
DELU 0.005 0.01 C46 C63 C34 C66
DELU C43 C68 C69 C70 C78 > C80
SIMU 0.01 0.01 2 Si7 C43 C68 > C70
SIMU 0.01 0.01 2 Si4 C16 C52 C81 C82
SIMU 0.01 0.01 2 Si16 C85 C87 C88 C100
SIMU 0.01 0.01 2 C84 C89 C90 C86
SIMU 0.01 0.01 2 Si14 C51 C53 C98 C99
SIMU 0.01 0.01 2 Si12 Si15 O17 O27 C57 C93 > C95
SIMU 0.01 0.01 2 Si12 C58 C91 C96 C97
SIMU 0.01 0.01 2 Si13
SIMU 0.01 0.01 2 Si13 Si0A C0AA C1AA C2AA C3AA
SIMU 0.01 0.01 2 C31 C45 C59 C55
SIMU 0.01 0.01 2 C6AA C7AA C5AA C4AA Si8 O9 O19 O21
ISOR 0.005 0.01 Si16
ISOR 0.01 0.02 C48 C50 C25 C38 C3 C22 C36 C32 C39 C23 C4 C42 C35 C2
ISOR 0.01 0.02 N3 C3 O12 N4
ISOR 0.01 0.02 C2 N2
ISOR 0.01 0.02 C37 C61 C62 C64 C74 C75 C76 C77
ISOR 0.01 0.02 C83 C81 C52 C82 C16
ISOR 0.005 0.01 O1 C24 O3 C2 C26 O6
ISOR 0.005 0.01 O1 C1
ISOR 0.01 0.02 C86 C84 C89 C90
ISOR 0.01 0.02 C73 C49 C67 C72 C54
ISOR 0.01 0.02 C71 C65 C33 C56
ISOR 0.01 0.02 O21
ISOR 0.01 0.02 C18 C29
ISOR 0.01 0.02 C14
ISOR 0.01 0.02 C34 C63 C66 C46
ISOR 0.01 0.02 C43 C68 C69 C70 C78 C79 C80
ISOR 0.01 0.02 O22 O28 O24 O25 O18 O23 O20 O17 O27 O26 O13 Si11
ISOR 0.005 0.01 Si13 Si15 O13
ISOR 0.005 0.01 Si13
ISOR 0.01 0.02 Si1A O0AA Si0A
ISOR 0.01 0.02 C31 C45 C55 C59
ISOR 0.01 0.02 C4AA C5AA C6AA C7AA Si8 O9 O19 O21
ISOR 0.005 0.01 O9 O19 O21

L.S. 14
PLAN  90
SIZE 0.05 0.06 0.07
list 4
MORE -1
ABIN
fmap 2 53
acta
OMIT -2 131
REM <olex2.extras>
REM <HklSrc "%.\\210315C.hkl">
REM </olex2.extras>

WGHT    0.200000   50.000000
FVAR       1.68043   0.59631   0.43101   0.61479   0.59729   0.73989
FE1   3    0.292990    0.691779    0.413767    11.00000    0.06348    0.11995 =
         0.08124   -0.05006   -0.02862    0.03027
SI1   6    0.457244    0.536482    0.604472    11.00000    0.05423    0.05116 =
         0.04600    0.00422   -0.00033   -0.00242
SI2   6    0.484551    0.386465    0.679359    11.00000    0.06921    0.05103 =
         0.06038    0.01066    0.01008    0.00576
SI3   6    0.598290    0.503871    0.648798    11.00000    0.05007    0.06141 =
         0.04940    0.00383    0.00436   -0.00112
SI4   6    0.344607    0.419342    0.634707    11.00000    0.04785    0.04887 =
         0.05767    0.00126    0.00945    0.00247
SI5   6    0.525500    0.407238    0.565031    11.00000    0.07148    0.06331 =
         0.04983   -0.01240    0.02108   -0.01730
SI6   6    0.412587    0.288322    0.595734    11.00000    0.08175    0.04826 =
         0.06572   -0.00850    0.02682   -0.01361
SI7   6    0.551810    0.255519    0.639937    11.00000    0.07419    0.04785 =
         0.10081    0.00875    0.02658    0.01289
SI8   6    0.665169    0.374250    0.608681    11.00000    0.05912    0.07206 =
         0.10351   -0.00204    0.02281    0.00992
SI9   6    0.224617    0.787607    0.702651    11.00000    0.06666    0.08696 =
         0.08737   -0.02381   -0.02120    0.00573
SI10  6    0.149698    0.891772    0.619978    11.00000    0.15419    0.05273 =
         0.07398   -0.00435    0.02698    0.01401
SI11  6    0.078578    0.765599    0.659956    11.00000    0.06398    0.12110 =
         0.11199    0.04606   -0.01966   -0.01872
PART 1
SI12  6    0.175603    1.041234    0.690969    61.00000    0.09566    0.07354 =
         0.09989   -0.02930   -0.01336   -0.00146
SI13  6    0.288375    0.915925    0.661089    61.00000    0.07620    0.11174 =
         0.07339   -0.02039    0.01174   -0.00825
PART 0
SI14  6    0.029024    1.005760    0.651206    11.00000    0.11148    0.10129 =
         0.13143   -0.00526    0.00402    0.02336
SI15  6    0.121770    0.914219    0.733906    11.00000    0.16309    0.12031 =
         0.09026   -0.00862    0.03564    0.01193
SI16  6   -0.026121    0.873813    0.691933    11.00000    0.15334    0.16171 =
         0.15023    0.00926    0.00658    0.00369
O1    5    0.472111    0.805194    0.448584    11.00000    0.05070    0.05582 =
         0.05197    0.00480    0.00637    0.00189
O2    5    0.549877    0.456357    0.673523    11.00000    0.08449    0.05135 =
         0.04563    0.00701    0.01331   -0.00694
O3    5    0.381659    0.679864    0.508952    11.00000    0.06134    0.06505 =
         0.07556    0.01497   -0.01101   -0.01915
O4    5    0.476571    0.251023    0.617300    11.00000    0.07763    0.05453 =
         0.08046   -0.00738    0.01396    0.00092
O5    5    0.463063    0.336800    0.571830    11.00000    0.08601    0.08187 =
         0.06136   -0.01456    0.02746   -0.03954
O6    5    0.195719    0.808125    0.497714    11.00000    0.05953    0.06241 =
         0.08637    0.01041   -0.00251   -0.00573
O7    5    0.377199    0.496167    0.618908    11.00000    0.03790    0.05667 =
         0.06414    0.00697    0.00735   -0.00207
O8    5    0.398877    0.405697    0.662657    11.00000    0.06424    0.05899 =
         0.05300   -0.00248    0.01116    0.00915
O9    5    0.611730    0.389997    0.580339    11.00000    0.07052    0.07210 =
         0.08996   -0.00086    0.01192    0.00147
O10   5    0.487889    0.486638    0.577410    11.00000    0.05940    0.06506 =
         0.05454    0.00264    0.00612   -0.01049
O11   5    0.529995    0.541590    0.627899    11.00000    0.06803    0.08580 =
         0.05152    0.02065   -0.02076   -0.01028
O12   5    0.107027    0.645545    0.458647    11.00000    0.04152    0.09177 =
         0.10254   -0.04759   -0.02620    0.01707
O13   5    0.104734    1.041771    0.665785    11.00000    0.05893    0.06444 =
         0.10576    0.01750   -0.00603    0.00410
O14   5    0.522589    0.304992    0.667688    11.00000    0.08387    0.05157 =
         0.08038    0.00377    0.01166    0.00707
O15   5    0.353699    0.346803    0.613177    11.00000    0.08076    0.06271 =
         0.07614   -0.01852    0.02066   -0.01410
O16   5    0.100273    0.820751    0.633170    11.00000    0.06328    0.10500 =
         0.09581    0.00555    0.00005   -0.00114
O17   5    0.184817    0.844119    0.726547    11.00000    0.12720    0.10518 =
         0.09243   -0.01777    0.00716   -0.00112
O18   5    0.154565    0.753794    0.681350    11.00000    0.08776    0.07673 =
         0.08901   -0.00748   -0.02830   -0.00704
O19   5    0.654756    0.445823    0.629946    11.00000    0.07838    0.08457 =
         0.09851   -0.00586    0.01229    0.00736
O20   5    0.284911    0.839372    0.682727    11.00000    0.06163    0.11454 =
         0.09145   -0.02277   -0.00290   -0.00220
O21   5    0.629309    0.297289    0.624435    11.00000    0.07311    0.08192 =
         0.10948    0.00606    0.01110    0.00619
O22   5    0.089740    0.963027    0.628385    11.00000    0.16553    0.09240 =
         0.10114    0.00270    0.03008    0.03243
O23   5    0.240244    0.893494    0.633260    11.00000    0.12253    0.10922 =
         0.09461   -0.01664    0.00687   -0.02193
PART 1
O24   5    0.245088    0.991387    0.674899    61.00000    0.08779    0.10450 =
         0.09480    0.01304   -0.00216    0.00606
PART 0
O25   5    0.005025    0.796269    0.677368    11.00000    0.12562    0.16154 =
         0.13324    0.01373    0.00665    0.00756
O26   5    0.034946    0.904578    0.716698    11.00000    0.13580    0.17955 =
         0.18279   -0.02938    0.03083    0.00957
O27   5    0.165115    0.990001    0.719329    11.00000    0.15108    0.11182 =
         0.10977   -0.01318    0.00775   -0.00241
O28   5   -0.017191    0.948131    0.671957    11.00000    0.16290    0.16178 =
         0.16477    0.02504    0.02943    0.03361
N1    4    0.361703    0.811781    0.478062    11.00000    0.04470    0.05261 =
         0.03875    0.00873   -0.00177   -0.00379
AFIX   3
H1    2    0.326963    0.849321    0.477512    11.00000   -1.20000
AFIX   0
N2    4    0.488508    0.730060    0.532695    11.00000    0.04067    0.06298 =
         0.05334    0.00491   -0.00866   -0.00855
AFIX  43
H2    2    0.513633    0.772428    0.536779    11.00000   -1.20000
AFIX   0
N3    4    0.093404    0.792889    0.529170    11.00000    0.05296    0.06100 =
         0.07159    0.01254   -0.01345   -0.01404
AFIX  43
H3    2    0.063743    0.759675    0.538196    11.00000   -1.20000
AFIX   0
N4    4    0.211527    0.651215    0.489910    11.00000    0.06780    0.06442 =
         0.08149    0.00477   -0.01895   -0.01629
AFIX  43
H4    2    0.262674    0.641317    0.492921    11.00000   -1.20000
AFIX   0
C1    1    0.400517    0.804642    0.451697    11.00000    0.04420    0.04041 =
         0.04368    0.00094   -0.00103    0.00542
C2    1    0.426115    0.735569    0.515260    11.00000    0.03081    0.05264 =
         0.04557   -0.00109   -0.00009   -0.00795
C3    1    0.150906    0.766156    0.512801    11.00000    0.03643    0.05769 =
         0.07390    0.00091   -0.01939   -0.00678
C4    1    0.178466    0.639306    0.463186    11.00000    0.04104    0.06122 =
         0.08298   -0.01725   -0.01007    0.00306
C5    1    0.343023    0.794812    0.427335    11.00000    0.09539    0.09465 =
         0.03096   -0.00787   -0.01121    0.04610
C6    1    0.411866    0.814269    0.503704    11.00000    0.04214    0.05971 =
         0.04416   -0.00112   -0.01325   -0.02376
AFIX  13
H6    2    0.465385    0.836474    0.498596    11.00000   -1.20000
AFIX   0
C7    1    0.074779    0.872764    0.533590    11.00000    0.06547    0.05598 =
         0.06763    0.00074   -0.00648   -0.00895
AFIX  23
H7A   2    0.021008    0.884258    0.525628    11.00000   -1.20000
H7B   2    0.115073    0.904404    0.523703    11.00000   -1.20000
AFIX   0
C8    1    0.368146    1.106281    0.500800    11.00000    0.10911    0.06092 =
         0.08605   -0.01650    0.00861   -0.01794
AFIX  43
H8    2    0.369111    1.157122    0.494304    11.00000   -1.20000
AFIX   0
C9    1    0.300195    0.984557    0.507006    11.00000    0.05080    0.08284 =
         0.07284   -0.01541    0.00251   -0.00644
AFIX  43
H9    2    0.253574    0.953922    0.504802    11.00000   -1.20000
AFIX   0
C10   1    0.268435    0.521737    0.545540    11.00000    0.06204    0.08319 =
         0.08328    0.01321   -0.01012   -0.01952
AFIX  43
H10   2    0.318374    0.547706    0.544033    11.00000   -1.20000
AFIX   0
C11   1    0.369452    0.949961    0.518613    11.00000    0.03760    0.08959 =
         0.06151   -0.02875    0.00882   -0.01716
C12   1    0.437270    1.073300    0.512874    11.00000    0.07908    0.07949 =
         0.10133   -0.00920    0.02123   -0.02546
AFIX  43
H12   2    0.484614    1.102884    0.515181    11.00000   -1.20000
AFIX   0
C13   1    0.350171    0.216494    0.576499    11.00000    0.09456    0.07145 =
         0.08109   -0.01834    0.02666   -0.03053
AFIX  23
H13A  2    0.315309    0.243770    0.562992    11.00000   -1.20000
H13B  2    0.387016    0.183908    0.565470    11.00000   -1.20000
AFIX   0
C14   1    0.195176    0.562049    0.543430    11.00000    0.06039    0.07974 =
         0.09382    0.01684   -0.01937   -0.02288
C15   1    0.252161    0.799666    0.426382    11.00000    0.06753    0.09486 =
         0.04657   -0.00267   -0.01335    0.04055
AFIX  43
H15   2    0.215379    0.809970    0.441160    11.00000   -1.20000
AFIX   0
C16   1    0.236195    0.430438    0.644220    11.00000    0.08176    0.08300 =
         0.09547    0.00384    0.01700   -0.00131
AFIX  23
H16A  2    0.230170    0.481149    0.652857    11.00000   -1.20000
H16B  2    0.205266    0.431346    0.626452    11.00000   -1.20000
AFIX   0
C17   1    0.370379    0.868795    0.526205    11.00000    0.06467    0.06212 =
         0.04152   -0.00816   -0.00129    0.00684
AFIX  23
H17A  2    0.314074    0.851834    0.529082    11.00000   -1.20000
H17B  2    0.399013    0.863077    0.544313    11.00000   -1.20000
AFIX   0
C18   1    0.075381    0.892544    0.565538    11.00000    0.05522    0.07650 =
         0.10381    0.01187    0.01432    0.00579
AFIX  23
H18A  2    0.056830    0.945556    0.567674    11.00000   -1.20000
H18B  2    0.035298    0.859761    0.575009    11.00000   -1.20000
AFIX   0
C19   1    0.437106    0.997141    0.521559    11.00000    0.06244    0.05952 =
         0.09592   -0.00854   -0.00523    0.00246
AFIX  43
H19   2    0.484612    0.976824    0.529737    11.00000   -1.20000
AFIX   0
C20   1    0.294715    1.060533    0.498469    11.00000    0.07693    0.11047 =
         0.08302   -0.02392   -0.00417    0.01751
AFIX  43
H20   2    0.245810    1.081257    0.491523    11.00000   -1.20000
AFIX   0
C21   1    0.440689    0.638368    0.592295    11.00000    0.11638    0.05589 =
         0.06567    0.01418   -0.00602    0.00003
AFIX  23
H21A  2    0.396017    0.640298    0.578529    11.00000   -1.20000
H21B  2    0.426166    0.670737    0.608495    11.00000   -1.20000
AFIX   0
C22   1    0.327264    0.609498    0.441788    11.00000    0.04731    0.07365 =
         0.10110   -0.00762   -0.01453    0.01891
AFIX  13
H22   2    0.362020    0.617163    0.458708    11.00000   -1.20000
AFIX   0
C23   1    0.236895    0.615945    0.440846    11.00000    0.07944    0.08151 =
         0.10360   -0.01707    0.00385    0.00256
C24   1    0.160550    0.680502    0.513195    11.00000    0.06512    0.06133 =
         0.06792    0.00583   -0.00947   -0.00949
AFIX  13
H24   2    0.105458    0.658784    0.510304    11.00000   -1.20000
AFIX   0
C25   1    0.267144    0.444901    0.549775    11.00000    0.08140    0.09881 =
         0.10071   -0.00655   -0.00382    0.01811
AFIX  43
H25   2    0.316733    0.419501    0.553016    11.00000   -1.20000
AFIX   0
C26   1    0.191593    0.648308    0.541270    11.00000    0.08015    0.08039 =
         0.08121    0.00628   -0.00824   -0.00309
AFIX  23
H26A  2    0.246419    0.668580    0.544626    11.00000   -1.20000
H26B  2    0.156449    0.667447    0.556497    11.00000   -1.20000
AFIX   0
C27   1    0.463568    0.380462    0.718002    11.00000    0.07481    0.09379 =
         0.06416    0.01433    0.03194   -0.01013
PART 1
AFIX  23
H27A  2    0.457264    0.432759    0.725197    31.00000   -1.20000
H27B  2    0.411071    0.354606    0.720494    31.00000   -1.20000
AFIX  23
PART 0
PART 2
H27C  2    0.433907    0.426874    0.723452   -31.00000   -1.20000
H27D  2    0.426675    0.337135    0.721064   -31.00000   -1.20000
AFIX   0
PART 0
C28   1    0.521851    0.656636    0.546654    11.00000    0.08747    0.07575 =
         0.05218    0.00866    0.00045    0.00558
AFIX  23
H28A  2    0.487078    0.612888    0.541886    11.00000   -1.20000
H28B  2    0.577074    0.646078    0.539795    11.00000   -1.20000
AFIX   0
C29   1    0.155979    0.884386    0.581105    11.00000    0.06570    0.06743 =
         0.07999   -0.00598    0.01949    0.00059
AFIX  23
H29A  2    0.193275    0.924018    0.574192    11.00000   -1.20000
H29B  2    0.179732    0.834607    0.576258    11.00000   -1.20000
AFIX   0
C31   1    0.274979    0.706923    0.719714    11.00000    0.10976    0.11155 =
         0.10518   -0.01060   -0.00765    0.01642
AFIX  23
H31A  2    0.328322    0.724351    0.726453    11.00000   -1.20000
H31B  2    0.242984    0.692726    0.736449    11.00000   -1.20000
AFIX   0
C32   1    0.284736    0.582719    0.394997    11.00000    0.08676    0.11145 =
         0.10694   -0.04011   -0.00857    0.01527
AFIX  43
H32   2    0.286031    0.569251    0.375716    11.00000   -1.20000
AFIX   0
C33   1    0.295450    0.164135    0.594793    11.00000    0.11272    0.09050 =
         0.10506   -0.02628    0.01870   -0.03080
PART 1
AFIX  13
H33   2    0.267241    0.196663    0.608905    21.00000   -1.20000
AFIX  13
PART 0
PART 2
H33A  2    0.240589    0.185725    0.591303   -21.00000   -1.20000
AFIX   0
PART 0
C34   1    0.663234    0.571973    0.663843    11.00000    0.08717    0.07971 =
         0.07351    0.01194    0.00477   -0.02545
AFIX  23
H34A  2    0.710433    0.544144    0.671303    11.00000   -1.20000
H34B  2    0.683273    0.604073    0.648295    11.00000   -1.20000
AFIX   0
C35   1    0.235314    0.784165    0.396378    11.00000    0.08710    0.10100 =
         0.08342   -0.00986   -0.01964    0.02979
AFIX  43
H35   2    0.183080    0.785131    0.388239    11.00000   -1.20000
AFIX   0
C36   1    0.211724    0.599516    0.411683    11.00000    0.08693    0.11806 =
         0.10570   -0.04339   -0.00908    0.00500
AFIX  43
H36   2    0.157947    0.599724    0.404860    11.00000   -1.20000
AFIX   0
PART 2
C37   1    0.522616    0.431055    0.526213    41.00000    0.07226    0.06696 =
         0.05884    0.00352    0.01077   -0.00687
AFIX  23
H37A  2    0.501467    0.483412    0.524971    41.00000   -1.20000
H37B  2    0.579588    0.433506    0.520069    41.00000   -1.20000
AFIX   0
PART 0
C38   1    0.193054    0.400454    0.549525    11.00000    0.10048    0.09138 =
         0.12173    0.01584   -0.01154   -0.01433
AFIX  43
H38   2    0.193222    0.346668    0.549350    11.00000   -1.20000
AFIX   0
C39   1    0.355308    0.590635    0.413685    11.00000    0.08353    0.10138 =
         0.12398   -0.02329   -0.01347    0.00393
AFIX  43
H39   2    0.409990    0.584440    0.408262    11.00000   -1.20000
AFIX   0
C41   1    0.522803    0.668784    0.578051    11.00000    0.06910    0.13163 =
         0.07383    0.04736   -0.01643   -0.03054
AFIX  23
H41A  2    0.529164    0.723485    0.582101    11.00000   -1.20000
H41B  2    0.569451    0.641748    0.586291    11.00000   -1.20000
AFIX   0
C42   1    0.306022    0.767941    0.381571    11.00000    0.10009    0.12083 =
         0.09464   -0.00411   -0.01533    0.02644
AFIX  43
H42   2    0.309579    0.753511    0.362421    11.00000   -1.20000
AFIX   0
C43   1    0.580459    0.157630    0.650409    11.00000    0.10745    0.08144 =
         0.11167    0.00719    0.01071    0.00864
PART 1
AFIX  23
H43A  2    0.542315    0.140574    0.665091    51.00000   -1.20000
H43B  2    0.572787    0.124160    0.633949    51.00000   -1.20000
AFIX  23
PART 0
PART 2
H43C  2    0.529653    0.128345    0.651606   -51.00000   -1.20000
H43D  2    0.611311    0.136111    0.634506   -51.00000   -1.20000
AFIX   0
PART 0
C44   1    0.370038    0.776823    0.400032    11.00000    0.07566    0.11786 =
         0.04400   -0.01542   -0.01024    0.01888
AFIX  43
H44   2    0.425088    0.771478    0.394946    11.00000   -1.20000
AFIX   0
C45   1    0.288217    0.633916    0.701721    11.00000    0.13152    0.12645 =
         0.12265   -0.00199    0.00741    0.01771
AFIX  13
H45   2    0.234948    0.612362    0.695956    11.00000   -1.20000
AFIX   0
C46   1    0.586210    0.687958    0.671840    11.00000    0.16268    0.12302 =
         0.14683    0.00109    0.02308    0.01803
AFIX 137
H46A  2    0.623194    0.726965    0.664877    11.00000   -1.50000
H46B  2    0.547410    0.710962    0.684798    11.00000   -1.50000
H46C  2    0.557285    0.665227    0.656008    11.00000   -1.50000
AFIX   0
C48   1    0.124074    0.522307    0.546373    11.00000    0.09930    0.09386 =
         0.13930    0.01362   -0.00654    0.00028
AFIX  43
H48   2    0.074592    0.549345    0.546265    11.00000   -1.20000
AFIX   0
PART 1
C49   1    0.526876    0.339140    0.736871    31.00000    0.10262    0.10360 =
         0.10122    0.01225    0.00590   -0.00054
AFIX  13
H49   2    0.526538    0.283821    0.732299    31.00000   -1.20000
AFIX   0
PART 0
C50   1    0.122358    0.442324    0.549561    11.00000    0.11511    0.12478 =
         0.16115    0.01410    0.00864   -0.01392
AFIX  43
H50   2    0.072132    0.417207    0.551744    11.00000   -1.20000
AFIX   0
C51   1   -0.049931    1.074781    0.637125    11.00000    0.13884    0.12190 =
         0.17308   -0.00212    0.00675    0.02470
AFIX  23
H51A  2   -0.096059    1.046421    0.629145    11.00000   -1.20000
H51B  2   -0.070200    1.107304    0.652515    11.00000   -1.20000
AFIX   0
C52   1    0.193288    0.372374    0.664143    11.00000    0.13092    0.14148 =
         0.15320    0.00783    0.01433   -0.00333
AFIX  13
H52   2    0.235289    0.342775    0.674478    11.00000   -1.20000
AFIX   0
C53   1   -0.009540    1.124984    0.613773    11.00000    0.17685    0.14956 =
         0.21328    0.01122   -0.00724    0.02561
AFIX  13
H53   2    0.014441    1.091416    0.599061    11.00000   -1.20000
AFIX   0
C54   1    0.507490    0.349697    0.768861    11.00000    0.14660    0.15905 =
         0.10090    0.02635    0.00923    0.01478
PART 1
AFIX   3
H54A  2    0.464070    0.386787    0.771171    31.00000   -1.50000
H54B  2    0.556239    0.368107    0.778241    31.00000   -1.50000
H54C  2    0.491130    0.301277    0.777131    31.00000   -1.50000
AFIX   3
PART 0
PART 2
H54D  2    0.472880    0.390417    0.775921   -31.00000   -1.50000
H54E  2    0.554280    0.343897    0.781221   -31.00000   -1.50000
H54F  2    0.476990    0.302137    0.768371   -31.00000   -1.50000
AFIX   0
PART 0
C55   1    0.336914    0.572769    0.720885    11.00000    0.15503    0.14089 =
         0.13536    0.00399    0.00673    0.01668
AFIX   3
H55A  2    0.389324    0.595689    0.725135    11.00000   -1.50000
H55B  2    0.345124    0.524919    0.710835    11.00000   -1.50000
H55C  2    0.307824    0.562999    0.738406    11.00000   -1.50000
AFIX   0
PART 1
C56   1    0.230712    0.132720    0.574069    21.00000    0.10114    0.10456 =
         0.11126    0.00249    0.02986   -0.02204
AFIX 137
H56A  2    0.186331    0.169117    0.572461    21.00000   -1.50000
H56B  2    0.209929    0.084388    0.581149    21.00000   -1.50000
H56C  2    0.255227    0.124928    0.555583    21.00000   -1.50000
AFIX   0
PART 0
C57   1    0.106307    0.920436    0.772174    11.00000    0.19994    0.15780 =
         0.12141   -0.01351    0.03030    0.01298
AFIX  23
H57A  2    0.074318    0.967348    0.774605    11.00000   -1.20000
H57B  2    0.068641    0.878365    0.776310    11.00000   -1.20000
AFIX   0
PART 1
C58   1    0.211953    1.137261    0.700481    11.00000    0.14953    0.11155 =
         0.15170   -0.03511   -0.01626   -0.00126
AFIX  23
H58A  2    0.231714    1.161181    0.682991    11.00000   -1.20000
H58B  2    0.164243    1.166702    0.706574    11.00000   -1.20000
AFIX   0
PART 0
C59   1    0.336531    0.645561    0.678038    11.00000    0.15238    0.13848 =
         0.13365   -0.00422    0.01772    0.01581
AFIX 137
H59A  2    0.307133    0.676480    0.664361    11.00000   -1.50000
H59B  2    0.350161    0.596569    0.669603    11.00000   -1.50000
H59C  2    0.386131    0.671787    0.683563    11.00000   -1.50000
AFIX   0
PART 2
C61   1    0.506871    0.417798    0.474537   -41.00000    0.09254    0.09892 =
         0.06723   -0.00448   -0.02193   -0.02958
AFIX 137
H61A  2    0.465750    0.452050    0.466978   -41.00000   -1.50000
H61B  2    0.515725    0.375986    0.461363   -41.00000   -1.50000
H61C  2    0.557392    0.445667    0.477217   -41.00000   -1.50000
AFIX   0
C62   1    0.498100    0.298845    0.502034   -41.00000    0.06981    0.06486 =
         0.06333   -0.01003    0.00244   -0.03806
AFIX 137
H62A  2    0.556505    0.291824    0.503748   -41.00000   -1.50000
H62B  2    0.479695    0.278051    0.484076   -41.00000   -1.50000
H62C  2    0.470852    0.272492    0.517450   -41.00000   -1.50000
AFIX   0
PART 0
C63   1    0.634558    0.626180    0.687309    11.00000    0.11989    0.11054 =
         0.09884   -0.01426    0.01029   -0.01316
AFIX  13
H63   2    0.602588    0.599988    0.702234    11.00000   -1.20000
AFIX   0
PART 1
C64   1    0.535947    0.365514    0.503965    41.00000    0.10286    0.09014 =
         0.10222   -0.01261   -0.00069   -0.01654
AFIX  13
H64   2    0.577888    0.325071    0.505770    41.00000   -1.20000
AFIX   0
C65   1    0.343152    0.101958    0.611036    21.00000    0.16582    0.15993 =
         0.17424   -0.00420   -0.02237    0.00640
AFIX   3
H65A  2    0.331882    0.050628    0.604216    21.00000   -1.50000
H65B  2    0.325722    0.106468    0.630606    21.00000   -1.50000
H65C  2    0.401162    0.111938    0.609756    21.00000   -1.50000
AFIX   0
PART 0
C66   1    0.709608    0.669012    0.699071    11.00000    0.18898    0.15965 =
         0.15922   -0.04334   -0.02714   -0.05075
AFIX 137
H66A  2    0.725352    0.646766    0.717097    11.00000   -1.50000
H66B  2    0.696207    0.722606    0.701741    11.00000   -1.50000
H66C  2    0.754398    0.664563    0.685761    11.00000   -1.50000
AFIX   0
PART 1
C67   1    0.613324    0.370999    0.732157    31.00000    0.09523    0.08679 =
         0.08897    0.01329   -0.01900    0.01561
AFIX   3
H67A  2    0.632404    0.358989    0.713227    31.00000   -1.50000
H67B  2    0.650304    0.349129    0.746037    31.00000   -1.50000
H67C  2    0.611374    0.426129    0.734597    31.00000   -1.50000
AFIX   0
C68   1    0.673927    0.180858    0.691615    51.00000    0.11251    0.08977 =
         0.11547    0.01884   -0.00041    0.00324
AFIX 137
H68A  2    0.640732    0.226736    0.692451    51.00000   -1.50000
H68B  2    0.730184    0.193866    0.695655    51.00000   -1.50000
H68C  2    0.654576    0.144246    0.705530    51.00000   -1.50000
AFIX   0
C69   1    0.668014    0.145366    0.661671    51.00000    0.11471    0.09328 =
         0.11629    0.01224    0.00404    0.00467
AFIX  13
H69   2    0.702736    0.178292    0.649591    51.00000   -1.20000
AFIX   0
C70   1    0.710796    0.066524    0.661713    51.00000    0.12132    0.09918 =
         0.12640    0.01348    0.00240    0.01192
AFIX 137
H70A  2    0.769151    0.073718    0.663528    51.00000   -1.50000
H70B  2    0.699071    0.040063    0.644101    51.00000   -1.50000
H70C  2    0.691005    0.036327    0.677534    51.00000   -1.50000
AFIX   0
PART 0
PART 2
C71   1    0.293286    0.148435    0.626963   -21.00000    0.13686    0.10332 =
         0.12072    0.00564   -0.00071   -0.00686
AFIX 137
H71A  2    0.237370    0.150040    0.633582   -21.00000   -1.50000
H71B  2    0.324947    0.187107    0.636777   -21.00000   -1.50000
H71C  2    0.316180    0.098286    0.630760   -21.00000   -1.50000
AFIX   0
C72   1    0.606012    0.430238    0.740843   -31.00000    0.11466    0.12426 =
         0.14834   -0.01037   -0.01715   -0.02564
AFIX 137
H72A  2    0.650692    0.414478    0.728718   -31.00000   -1.50000
H72B  2    0.624759    0.433166    0.760313   -31.00000   -1.50000
H72C  2    0.586461    0.480078    0.734856   -31.00000   -1.50000
AFIX   0
C73   1    0.536124    0.371288    0.738677   -31.00000    0.09510    0.09301 =
         0.08563    0.00439    0.00316   -0.00847
AFIX  13
H73   2    0.563700    0.324318    0.731899   -31.00000   -1.20000
AFIX   0
C74   1    0.477730    0.385379    0.503357   -41.00000    0.04528    0.06819 =
         0.06359    0.00041   -0.00093   -0.00240
AFIX  13
H74   2    0.418183    0.392629    0.505353   -41.00000   -1.20000
AFIX   0
PART 0
PART 1
C75   1    0.568561    0.413332    0.528716   -41.00000    0.05053    0.06944 =
         0.05858   -0.00370    0.01781    0.00843
AFIX  23
H75A  2    0.564624    0.467085    0.522927   -41.00000   -1.20000
H75B  2    0.626768    0.401657    0.530346   -41.00000   -1.20000
AFIX   0
C76   1    0.565873    0.393366    0.474639    41.00000    0.11657    0.10206 =
         0.08687    0.00404    0.01202    0.01782
AFIX 137
H76A  2    0.538879    0.441033    0.469849    41.00000   -1.50000
H76B  2    0.553211    0.355058    0.460421    41.00000   -1.50000
H76C  2    0.624300    0.401475    0.475254    41.00000   -1.50000
AFIX   0
C77   1    0.463239    0.309173    0.504722    41.00000    0.12041    0.10525 =
         0.11171   -0.01070    0.01769   -0.00862
AFIX 137
H77A  2    0.440488    0.304150    0.485836    41.00000   -1.50000
H77B  2    0.421829    0.328518    0.517522    41.00000   -1.50000
H77C  2    0.481827    0.259536    0.511284    41.00000   -1.50000
AFIX   0
PART 0
PART 2
C78   1    0.629341    0.138749    0.677504   -51.00000    0.12694    0.11841 =
         0.12411   -0.00069   -0.00627    0.00621
AFIX  13
H78   2    0.593641    0.159959    0.692490   -51.00000   -1.20000
AFIX   0
C79   1    0.698818    0.198409    0.676637   -51.00000    0.12902    0.15702 =
         0.12867    0.00204   -0.00369   -0.00873
AFIX   3
H79A  2    0.673908    0.248759    0.676807   -51.00000   -1.50000
H79B  2    0.731558    0.192749    0.659637   -51.00000   -1.50000
H79C  2    0.733238    0.192589    0.693207   -51.00000   -1.50000
AFIX   0
C80   1    0.669199    0.070187    0.692968   -51.00000    0.16164    0.15908 =
         0.14981    0.03106   -0.02238    0.01999
AFIX   3
H80A  2    0.638889    0.062387    0.710388   -51.00000   -1.50000
H80B  2    0.726088    0.079247    0.697408   -51.00000   -1.50000
H80C  2    0.664499    0.025047    0.681098   -51.00000   -1.50000
AFIX   0
PART 0
C81   1    0.150100    0.319212    0.643220    11.00000    0.16759    0.16277 =
         0.18145    0.01632    0.01006   -0.00141
AFIX 137
H81A  2    0.097756    0.340956    0.638106    11.00000   -1.50000
H81B  2    0.141919    0.269538    0.651954    11.00000   -1.50000
H81C  2    0.183236    0.313428    0.626330    11.00000   -1.50000
AFIX   0
C82   1    0.134038    0.409070    0.686038    11.00000    0.16244    0.17002 =
         0.17126    0.00673    0.01556   -0.00228
AFIX 137
H82A  2    0.164474    0.441897    0.698800    11.00000   -1.50000
H82B  2    0.107356    0.369014    0.696834    11.00000   -1.50000
H82C  2    0.093369    0.439164    0.676124    11.00000   -1.50000
AFIX   0
PART 2
C83   1    0.287087    0.082207    0.582696   -21.00000    0.12732    0.11604 =
         0.11484    0.00214    0.00251   -0.02343
AFIX 137
H83A  2    0.256927    0.083945    0.565026   -21.00000   -1.50000
H83B  2    0.258269    0.050265    0.596199   -21.00000   -1.50000
H83C  2    0.340821    0.061039    0.579279   -21.00000   -1.50000
AFIX   0
PART 0
C84   1    0.080815    0.637577    0.621427    11.00000    0.13025    0.12301 =
         0.12444    0.00084   -0.01761   -0.01270
AFIX  13
H84   2    0.063186    0.670247    0.605408    11.00000   -1.20000
AFIX   0
C85   1   -0.179871    0.925774    0.717629    11.00000    0.18572    0.22761 =
         0.19785    0.00390   -0.00308    0.00022
AFIX  13
H85   2   -0.169466    0.978386    0.710711    11.00000   -1.20000
AFIX   0
C86   1    0.049426    0.668743    0.647970    11.00000    0.12418    0.12286 =
         0.11618    0.01576   -0.01431   -0.01480
AFIX  23
H86A  2    0.064854    0.633007    0.663061    11.00000   -1.20000
H86B  2   -0.010159    0.667675    0.646734    11.00000   -1.20000
AFIX   0
C87   1   -0.134021    0.860818    0.702129    11.00000    0.16656    0.19560 =
         0.17604    0.00659   -0.00122    0.00060
AFIX  23
H87A  2   -0.164530    0.849191    0.684796    11.00000   -1.20000
H87B  2   -0.136962    0.815228    0.714194    11.00000   -1.20000
AFIX   0
C88   1   -0.269549    0.900234    0.718359    11.00000    0.19302    0.23647 =
         0.20704    0.00294    0.01015   -0.00186
AFIX 137
H88A  2   -0.284518    0.879014    0.700085    11.00000   -1.50000
H88B  2   -0.303954    0.943952    0.722522    11.00000   -1.50000
H88C  2   -0.276708    0.861637    0.732929    11.00000   -1.50000
AFIX   0
C89   1    0.176389    0.630209    0.621344    11.00000    0.14204    0.13483 =
         0.12473    0.00042   -0.02460   -0.00966
AFIX   3
H89A  2    0.198399    0.680239    0.616784    11.00000   -1.50000
H89B  2    0.194319    0.593349    0.607294    11.00000   -1.50000
H89C  2    0.195489    0.614619    0.639934    11.00000   -1.50000
AFIX   0
C90   1    0.046115    0.547184    0.616604    11.00000    0.14625    0.13102 =
         0.13917   -0.00976   -0.02226   -0.01231
AFIX 137
H90A  2    0.086219    0.511020    0.623581    11.00000   -1.50000
H90B  2    0.036789    0.538285    0.596568    11.00000   -1.50000
H90C  2   -0.004530    0.540490    0.626902    11.00000   -1.50000
AFIX   0
PART 1
C91   1    0.278170    1.149171    0.723044    11.00000    0.18062    0.13288 =
         0.18836   -0.03505   -0.01215   -0.00138
AFIX  13
H91   2    0.270465    1.111639    0.738543    11.00000   -1.20000
AFIX   0
PART 0
C93   1    0.121370    0.961050    0.822944    11.00000    0.22182    0.20762 =
         0.16690   -0.02750    0.02211    0.01948
AFIX 137
H93A  2    0.105105    1.012235    0.817335    11.00000   -1.50000
H93B  2    0.158523    0.964142    0.838892    11.00000   -1.50000
H93C  2    0.073563    0.931894    0.828371    11.00000   -1.50000
AFIX   0
C94   1    0.164598    0.920707    0.797627    11.00000    0.22338    0.19198 =
         0.16610   -0.01959    0.02542    0.01786
AFIX  13
H94   2    0.216963    0.945802    0.792919    11.00000   -1.20000
AFIX   0
C95   1    0.177064    0.836055    0.806205    11.00000    0.23213    0.19954 =
         0.19328   -0.01738    0.02543    0.01339
AFIX 137
H95A  2    0.159349    0.828749    0.825635    11.00000   -1.50000
H95B  2    0.234294    0.822949    0.804595    11.00000   -1.50000
H95C  2    0.145367    0.803384    0.793765    11.00000   -1.50000
AFIX   0
PART 1
C96   1    0.348240    1.123077    0.704051    11.00000    0.19207    0.13218 =
         0.19112   -0.03599   -0.01316    0.00247
AFIX 137
H96A  2    0.330819    1.079650    0.692763    11.00000   -1.50000
H96B  2    0.394285    1.108314    0.715720    11.00000   -1.50000
H96C  2    0.364107    1.164697    0.691611    11.00000   -1.50000
AFIX   0
C97   1    0.278512    1.231276    0.735563    11.00000    0.19349    0.14770 =
         0.20969   -0.03569   -0.00940    0.00189
AFIX 137
H97A  2    0.295958    1.267271    0.721131    11.00000   -1.50000
H97B  2    0.315734    1.233423    0.751513    11.00000   -1.50000
H97C  2    0.224060    1.244477    0.741873    11.00000   -1.50000
AFIX   0
PART 0
C98   1    0.054155    1.184157    0.623247    11.00000    0.19685    0.17138 =
         0.22930    0.00903   -0.00311    0.02545
AFIX 137
H98A  2    0.027150    1.225999    0.632962    11.00000   -1.50000
H98B  2    0.082710    1.203759    0.606773    11.00000   -1.50000
H98C  2    0.092807    1.160062    0.635985    11.00000   -1.50000
AFIX   0
C99   1   -0.072231    1.179336    0.599894    11.00000    0.19510    0.16078 =
         0.23032    0.01811   -0.00329    0.03360
AFIX 137
H99A  2   -0.098322    1.153515    0.584116    11.00000   -1.50000
H99B  2   -0.044658    1.224871    0.593084    11.00000   -1.50000
H99C  2   -0.113051    1.193728    0.613772    11.00000   -1.50000
AFIX   0
C100  1   -0.150194    0.907629    0.747906    11.00000    0.19775    0.24312 =
         0.21262    0.00104   -0.01322    0.00245
AFIX 137
H10A  2   -0.109886    0.867077    0.747187    11.00000   -1.50000
H10B  2   -0.195996    0.891285    0.759400    11.00000   -1.50000
H10C  2   -0.126030    0.953111    0.756176    11.00000   -1.50000
AFIX   0
PART 2
SI1A  6    0.245562    1.017757    0.699566   -61.00000    0.09639    0.08918 =
         0.07682   -0.03253   -0.01156    0.01162
SI0A  6    0.328793    0.892191    0.661090   -61.00000    0.06609    0.10718 =
         0.07319   -0.03034    0.00523    0.00949
O0AA  5    0.306571    0.967897    0.679641   -61.00000    0.05685    0.06074 =
         0.05959   -0.01175   -0.00647    0.00514
PART 0
PART 1
C3AA  1    0.474560    0.928338    0.605901    11.00000    0.17289    0.21392 =
         0.13830   -0.02028    0.02395    0.02285
AFIX 137
H3AA  2    0.426748    0.952223    0.597672    11.00000   -1.50000
H3AB  2    0.494928    0.889247    0.593134    11.00000   -1.50000
H3AC  2    0.516366    0.966732    0.608895    11.00000   -1.50000
AFIX   0
C1AA  1    0.451545    0.891180    0.634746    11.00000    0.15060    0.20190 =
         0.13591   -0.02851    0.01517    0.02339
AFIX  13
H1AA  2    0.428033    0.839349    0.632460    11.00000   -1.20000
AFIX   0
C0AA  1    0.395378    0.944988    0.651655    11.00000    0.10390    0.14265 =
         0.10682   -0.02591    0.00711   -0.00102
AFIX  23
H0AA  2    0.391588    0.992946    0.640955    11.00000   -1.20000
H0AB  2    0.423402    0.956968    0.669457    11.00000   -1.20000
AFIX   0
C2AA  1    0.540835    0.888975    0.645110    11.00000    0.17262    0.22459 =
         0.14717   -0.03510    0.01612    0.03226
AFIX 137
H2AA  2    0.572585    0.856276    0.632697    11.00000   -1.50000
H2AB  2    0.542675    0.868932    0.664276    11.00000   -1.50000
H2AC  2    0.563278    0.940333    0.644862    11.00000   -1.50000
AFIX   0
PART 0
C5AA  1    0.813342    0.410406    0.578478    11.00000    0.08781    0.11113 =
         0.11486    0.00387    0.01941    0.00146
AFIX  13
H5AA  2    0.788518    0.397853    0.559921    11.00000   -1.20000
AFIX   0
C4AA  1    0.771355    0.359450    0.600048    11.00000    0.07498    0.09160 =
         0.10445   -0.00278    0.02268    0.00508
AFIX  23
H4AA  2    0.802230    0.363339    0.617773    11.00000   -1.20000
H4AB  2    0.776908    0.306551    0.593403    11.00000   -1.20000
AFIX   0
C7AA  1    0.801988    0.497029    0.582444    11.00000    0.11168    0.11531 =
         0.11964    0.00255    0.02130   -0.00839
AFIX 137
H7AA  2    0.745437    0.510381    0.579119    11.00000   -1.50000
H7AB  2    0.836329    0.524250    0.569089    11.00000   -1.50000
H7AC  2    0.817027    0.511153    0.601630    11.00000   -1.50000
AFIX   0
C6AA  1    0.904718    0.392551    0.575510    11.00000    0.09544    0.13396 =
         0.13650    0.00556    0.02224    0.00711
AFIX 137
H6AA  2    0.926991    0.379578    0.593940    11.00000   -1.50000
H6AB  2    0.932772    0.437079    0.568055    11.00000   -1.50000
H6AC  2    0.911999    0.349740    0.562664    11.00000   -1.50000
AFIX   0
HKLF 4


REM  210315c_a.res in P2(1)2(1)2(1)
REM R1 =  0.1309 for   14081 Fo > 4sig(Fo)  and  0.1694 for all   20927 data
REM   1429 parameters refined using    994 restraints

END

WGHT      0.2000      0.0000

REM Highest difference peak  1.422,  deepest hole -0.668,  1-sigma level  0.118
Q1    1   0.0120  0.9364  0.7001  11.00000  0.05    1.42
Q2    1   0.1743  0.9243  0.7400  11.00000  0.05    1.28
Q3    1   0.0394  0.9969  0.6809  11.00000  0.05    0.86
Q4    1   0.0409  0.7601  0.6811  11.00000  0.05    0.69
Q5    1   0.2359  0.9945  0.7227  11.00000  0.05    0.66
Q6    1   0.1438  0.9801  0.6383  11.00000  0.05    0.66
Q7    1   0.2677  1.0375  0.6972  11.00000  0.05    0.65
Q8    1   0.2481  0.6835  0.4205  11.00000  0.05    0.62
Q9    1   0.3151  0.8628  0.6603  11.00000  0.05    0.61
Q10   1   0.3518  0.3984  0.6601  11.00000  0.05    0.54
Q11   1   0.0330  0.8571  0.6796  11.00000  0.05    0.51
Q12   1   0.1651  0.9439  0.7772  11.00000  0.05    0.49
Q13   1  -0.0878  0.9253  0.7200  11.00000  0.05    0.48
Q14   1   0.0221  0.8764  0.7219  11.00000  0.05    0.47
Q15   1   0.2768  0.8812  0.6421  11.00000  0.05    0.45
Q16   1   0.2992  0.3579  0.6917  11.00000  0.05    0.45
Q17   1   0.1813  0.3754  0.6380  11.00000  0.05    0.45
Q18   1   0.6226  0.2804  0.6410  11.00000  0.05    0.44
Q19   1   0.0041  0.7071  0.6622  11.00000  0.05    0.44
Q20   1   0.0589  1.1230  0.6415  11.00000  0.05    0.44
Q21   1   0.3200  0.3422  0.6660  11.00000  0.05    0.43
Q22   1   0.9342  0.3982  0.6032  11.00000  0.05    0.43
Q23   1   0.1161  0.5204  0.5581  11.00000  0.05    0.42
Q24   1   0.4120  1.1800  0.7187  11.00000  0.05    0.42
Q25   1  -0.2231  0.8803  0.6787  11.00000  0.05    0.42
Q26   1   0.1789  0.8399  0.7412  11.00000  0.05    0.42
Q27   1   0.8225  0.4267  0.5983  11.00000  0.05    0.42
Q28   1   0.2381  0.6555  0.4792  11.00000  0.05    0.41
Q29   1   0.1990  1.0179  0.6792  11.00000  0.05    0.41
Q30   1   0.0815  0.3785  0.6589  11.00000  0.05    0.41
Q31   1   0.5824  0.7385  0.5599  11.00000  0.05    0.40
Q32   1   0.5169  0.3019  0.4419  11.00000  0.05    0.40
Q33   1   0.4653  0.2773  0.6028  11.00000  0.05    0.40
Q34   1   0.1111  0.3551  0.6589  11.00000  0.05    0.39
Q35   1   0.6553  0.7370  0.6804  11.00000  0.05    0.39
Q36   1   0.3208  0.5945  0.4619  11.00000  0.05    0.39
Q37   1   0.4684  0.9491  0.6431  11.00000  0.05    0.39
Q38   1   0.1218  0.9912  0.7189  11.00000  0.05    0.38
Q39   1   0.2874  0.9343  0.6562  11.00000  0.05    0.38
Q40   1   0.2529  0.1853  0.5814  11.00000  0.05    0.38
Q41   1   0.1862  0.6325  0.4781  11.00000  0.05    0.37
Q42   1   0.2561  0.1356  0.6452  11.00000  0.05    0.37
Q43   1   0.4085  0.8575  0.6589  11.00000  0.05    0.37
Q44   1   0.0596  0.6295  0.6814  11.00000  0.05    0.37
Q45   1   0.5455  0.3553  0.6874  11.00000  0.05    0.37
Q46   1   0.5018  0.6756  0.6834  11.00000  0.05    0.37
Q47   1   0.4337  0.8639  0.6559  11.00000  0.05    0.37
Q48   1   0.4001  0.9362  0.6171  11.00000  0.05    0.37
Q49   1   0.2165  0.9446  0.7799  11.00000  0.05    0.37
Q50   1   0.6051  0.6588  0.6804  11.00000  0.05    0.37
Q51   1   0.4636  0.2735  0.4567  11.00000  0.05    0.36
Q52   1   0.4400  0.4582  0.5137  11.00000  0.05    0.36
Q53   1   0.5990  0.5420  0.6596  11.00000  0.05    0.35
Q54   1   0.5608  0.6392  0.6999  11.00000  0.05    0.35
Q55   1   0.4914  0.4345  0.5184  11.00000  0.05    0.35
Q56   1   0.4466  0.8330  0.3960  11.00000  0.05    0.34
Q57   1   0.1945  0.6821  0.4949  11.00000  0.05    0.34
Q58   1   0.2283  0.3044  0.6759  11.00000  0.05    0.34
Q59   1  -0.0277  0.5392  0.6550  11.00000  0.05    0.34
Q60   1   0.5206  0.7994  0.5842  11.00000  0.05    0.34
Q61   1   0.5419  0.7215  0.6984  11.00000  0.05    0.34
Q62   1   0.1396  1.0377  0.8578  11.00000  0.05    0.34
Q63   1   0.2831  0.8164  0.4220  11.00000  0.05    0.34
Q64   1   0.5411  0.7366  0.5235  11.00000  0.05    0.34
Q65   1   0.7408  0.1448  0.6617  11.00000  0.05    0.34
Q66   1   0.4367  0.8749  0.6015  11.00000  0.05    0.34
Q67   1   0.1876  0.7554  0.3988  11.00000  0.05    0.33
Q68   1   0.5683  0.9444  0.6369  11.00000  0.05    0.33
Q69   1   0.4129  0.5663  0.7177  11.00000  0.05    0.33
Q70   1   0.0440  0.3820  0.7168  11.00000  0.05    0.33
Q71   1  -0.0063  0.6798  0.6191  11.00000  0.05    0.33
Q72   1   0.2415  0.5252  0.7189  11.00000  0.05    0.33
Q73   1   0.4620  0.4399  0.6420  11.00000  0.05    0.33
Q74   1   0.3026  0.8114  0.4820  11.00000  0.05    0.33
Q75   1   0.3509  1.1140  0.7389  11.00000  0.05    0.33
Q76   1   0.4833  0.3003  0.7609  11.00000  0.05    0.33
Q77   1   0.0041  0.8760  0.5424  11.00000  0.05    0.32
Q78   1   0.4998  0.3217  0.7171  11.00000  0.05    0.32
Q79   1   0.0960  0.8564  0.6236  11.00000  0.05    0.32
Q80   1   0.3611  1.2751  0.7010  11.00000  0.05    0.32
Q81   1   0.2042  0.5704  0.4245  11.00000  0.05    0.31
Q82   1   0.1455  0.7546  0.6707  11.00000  0.05    0.31
Q83   1   0.3800  0.3486  0.6387  11.00000  0.05    0.31
Q84   1   0.2881  0.7353  0.4260  11.00000  0.05    0.31
Q85   1   0.5168  0.4375  0.6209  11.00000  0.05    0.31
Q86   1   0.3624  0.7179  0.5152  11.00000  0.05    0.31
Q87   1   0.5595  0.5136  0.6775  11.00000  0.05    0.31
Q88   1  -0.3623  0.8197  0.7179  11.00000  0.05    0.31
Q89   1  -0.1010  1.2208  0.6215  11.00000  0.05    0.31
Q90   1  -0.0657  0.5947  0.6434  11.00000  0.05    0.31
;
_shelx_res_checksum              8498
_shelx_hkl_file                  
;
   0   0   3 13.7961 30.3443   3
   0   0   4 251196. 9483.40   3
   0   0   5 54.2387 53.9639   3
   0   0   6 73850.3 2857.17   3
   0   0   7 61.5800 85.7261   3
   0   0   8 587.166 132.000   3
   0   0   9 44.9661 138.272   3
   0   0  10 37325.8 1557.06   3
   0   0  11-38.1020 174.042   3
   0   0  12 14710.2 744.936   3
   0   0  13 175.007 217.813   3
   0   0  14 2939.27 330.513   3
   0   0  15 178.747 244.315   3
   0   0  16 1210.80 282.099   3
   0   0  17 113.401 257.537   3
   0   0  18 31075.1 1478.21   3
   0   0  19 56.7460 333.180   3
   0   0  20 76547.5 3242.41   3
   0   0  21-21.7842 350.717   3
   0   0  22 51418.3 2349.63   3
   0   0  23-275.699 443.447   3
   0   0  24 6617.13 708.961   3
   0   0  25 146.857 505.228   3
   0   0  26 18990.2 1265.75   3
   0   0  27 169.854 559.243   3
   0   0  28 2023.23 646.604   3
   0   0  29 184.975 617.791   3
   0   0  30 1910.30 677.330   3
   0   0 -31 103.840 185.992   7
   0   0 -32 3888.82 280.757   7
   0   0 -33 103.458 198.899   7
   0   0 -34 282.437 229.154   7
   0   0 -35 122.192 226.407   7
   0   0 -36 762.651 235.283   7
   0   0 -37 302.066 252.535   7
   0   0 -38 1434.07 281.995   7
   0   0 -39 185.675 255.496   7
   0   0 -40 3661.17 351.479   7
   0   0 -41 311.119 268.345   7
   0   0 -42 218.059 278.441   7
   0   0 -43-102.107 272.002   7
   0   0 -44 1583.10 301.626   7
   0   0 -45 205.456 277.449   7
   0   0 -46 302.973 268.060   7
   0   0 -47 89.8238 257.775   7
   0   0 -48 505.376 251.927   7
   0   0 -49 114.491 226.706   7
   0   0 -50 1128.27 231.497   5
   0   0 -50 579.038 212.708   7
   0   0 -51 645.050 203.879   5
   0   0 -51-21.5758 188.481   7
   0   0 -52 222.423 177.326   7
   0   0 -52 443.421 172.973   5
   0   0 -53 266.611 170.016   5
   0   0 -54 411.334 159.915   5
   0   0 -55 25.4949 141.873   5
   0   1  -1 179625. 6789.29   1
   0   1  -2 3898.48 199.434   1
   0   1  -3 57713.2 2240.10   1
   0   1  -4 143357. 5468.14   1
   0  -1   5 222705. 8446.35   3
   0  -1   6 151495. 5814.59   3
   0   1   6 153012. 5823.59   3
   0  -1   7 13241.1 611.289   3
   0   1   7 13636.7 627.467   3
   0  -1   8 778.103 157.168   3
   0   1   8 698.015 166.574   3
   0   1   9 643.644 171.965   3
   0  -1   9 1048.46 193.502   3
   0  -1  10 59565.8 2174.68   3
   0   1  10 58660.7 2171.52   3
   0   1  11 6693.27 436.758   3
   0  -1  11 6991.80 444.993   3
   0   1  11 6804.83 295.034   2
   0  -1  12 10587.2 581.587   3
   0   1  12 11596.1 606.306   3
   0   1  12 10177.8 417.831   2
   0   1  13 5264.19 409.112   3
   0  -1  13 5191.12 390.554   3
   0   1  14 57677.2 2363.80   3
   0  -1  14 55406.3 2343.96   3
   0   1  15 25201.9 1182.65   3
   0  -1  15 23973.9 1160.98   3
   0   1  16 41564.3 1847.92   3
   0  -1  16 41600.6 1822.58   3
   0   1  17 13368.9 807.521   3
   0  -1  17 14089.0 798.359   3
   0   1  18 3062.40 424.926   3
   0  -1  18 3862.48 444.421   3
   0   1  19 5795.43 559.892   3
   0  -1  19 6517.42 573.587   3
   0   1  20 10264.6 727.677   3
   0  -1  20 7347.05 663.575   3
   0   1  21 7551.31 678.313   3
   0  -1  21 6516.17 640.868   3
   0   1  22 338.386 409.389   3
   0  -1  22 234.217 396.716   3
   0   1  23 12190.5 914.996   3
   0  -1  23 12242.9 897.310   3
   0   1  24 7432.51 750.888   3
   0  -1  24 7334.69 733.300   3
   0  -1  25 30187.9 1636.39   3
   0  -1  26 8545.56 837.896   3
   0  -1  27 3035.29 638.121   3
   0  -1  28 169.543 543.188   3
   0  -1  29 27575.9 1667.37   3
   0  -1  30 45408.9 2311.51   3
   0  -1 -30 42037.2 1673.51   7
   0  -1  31 543.885 692.252   3
   0  -1 -31 510.120 205.040   7
   0   1 -31 443.115 193.727   7
   0  -1  32 779.306 673.833   3
   0   1 -32 207.782 198.752   7
   0  -1 -32 284.200 189.728   7
   0  -1  33 805.092 683.088   3
   0  -1 -33 582.350 229.525   7
   0   1 -33 534.196 209.792   7
   0  -1  34 93.0036 658.115   3
   0  -1 -34-29.9209 210.511   7
   0   1 -34 191.491 221.428   7
   0   1 -35 84.7083 224.105   7
   0  -1 -35-211.924 235.905   7
   0  -1 -36 1591.90 271.539   7
   0   1 -36 1635.27 252.442   7
   0  -1 -37 228.663 232.922   7
   0   1 -37 133.109 229.253   7
   0   1 -38 2816.39 316.407   7
   0  -1 -38 2948.11 319.072   7
   0   1 -39 2000.15 302.798   7
   0  -1 -39 1879.21 291.665   7
   0  -1 -40 115.218 282.978   7
   0   1 -40 22.3617 264.897   7
   0  -1 -41 1313.13 292.893   7
   0   1 -41 1473.31 295.705   7
   0  -1 -42 1047.24 298.225   7
   0   1 -42 849.458 280.144   7
   0  -1 -43-40.4184 270.946   7
   0   1 -43 116.029 258.574   7
   0   1 -44 119.764 269.898   7
   0  -1 -44 164.500 286.422   7
   0   1 -45 455.105 273.387   7
   0  -1 -45 502.067 284.908   7
   0   1 -46 5.10309 257.766   7
   0  -1 -46-74.2944 273.701   7
   0   1 -47 14.4932 248.323   7
   0  -1 -47 152.136 263.043   7
   0  -1 -48 653.567 259.835   7
   0   1 -48 134.900 232.835   7
   0   1 -49 16.6022 209.277   7
   0  -1 -49 211.880 236.892   7
   0  -1 -50 456.048 197.194   5
   0  -1 -50 233.570 215.185   7
   0   1 -50 251.874 201.589   7
   0  -1 -51 1340.76 216.546   5
   0  -1 -51 902.346 219.431   7
   0  -1 -52 531.630 197.330   5
   0  -1 -52 389.723 183.691   7
   0  -1 -53 566.067 184.685   5
   0  -1 -53 316.656 169.673   7
   0  -1 -54 131.936 167.590   5
   0  -1 -55 50.0736 146.735   5
   0   2  -1 517852. 19530.7   1
   0   2  -2 69796.3 2718.09   1
   0   2  -3 90886.5 3519.82   1
   0   2  -4 37730.2 1533.44   1
   0   2  -5 16338.4 747.579   1
   0   2  -6 25805.5 1111.34   1
   0   2  -7 22380.8 1002.98   1
   0  -2   8 173.486 140.666   3
   0  -2   9 15710.8 757.322   3
   0  -2  10 131094. 5101.55   3
   0  -2  11 26975.2 1206.45   3
   0  -2  12 19900.5 955.167   3
   0  -2  13 1475.44 269.680   3
   0   2 -14 4485.22 235.291   2
   0  -2  14 4746.16 419.075   3
   0   2  15 8747.55 400.831   2
   0   2 -15 8483.21 375.857   2
   0  -2  15 8912.30 602.064   3
   0   2  16 942.532 100.325   2
   0  -2  16 1088.39 304.143   3
   0  -2  17 10456.7 658.575   3
   0   2  17 8907.61 390.933   2
   0  -2  18 7625.41 596.689   3
   0  -2  19 28877.7 1418.89   3
   0  -2  20 6442.26 589.855   3
   0  -2  21 68342.4 2961.02   3
   0  -2  22 1578.16 453.233   3
   0  -2  23 277.006 423.581   3
   0  -2  24 8772.64 780.883   3
   0  -2  25 972.798 493.482   3
   0  -2  26 904.997 550.044   3
   0  -2  27 1339.99 561.844   3
   0  -2  28 472.050 507.726   3
   0  -2  29 8661.81 917.890   3
   0  -2 -30 197.806 190.426   7
   0  -2  30 74.6927 617.776   3
   0  -2 -31 1764.69 234.595   7
   0  -2  31 2402.10 742.780   3
   0   2 -31 2174.51 216.451   7
   0  -2  32 291.335 633.559   3
   0  -2 -32 244.254 212.578   7
   0   2 -32 125.799 179.215   7
   0  -2  33 533.466 702.956   3
   0  -2 -33 204.895 214.242   7
   0   2 -33-49.8122 185.315   7
   0  -2  34 1710.77 756.641   3
   0   2 -34 1760.08 232.547   7
   0  -2 -34 2036.46 272.138   7
   0  -2  35 2280.71 758.521   3
   0   2 -35 2306.56 261.959   7
   0  -2 -35 2532.95 270.269   7
   0  -2  36-446.387 786.327   3
   0  -2 -36 37.6232 257.044   7
   0   2 -36 145.752 224.869   7
   0  -2  37 3108.28 860.452   3
   0   2 -37 2954.19 294.569   7
   0  -2 -37 3127.44 312.241   7
   0   2 -38 927.249 262.887   7
   0  -2 -38 916.685 288.854   7
   0  -2 -39 9037.70 505.059   7
   0   2 -39 9656.58 511.135   7
   0  -2 -40 2098.74 320.331   7
   0   2 -40 2085.52 291.231   7
   0   2 -41 655.231 265.564   7
   0  -2 -41 858.015 300.183   7
   0  -2 -42 2125.83 317.454   7
   0   2 -42 1953.73 305.649   7
   0  -2 -43 5451.95 399.940   7
   0   2 -43 4829.19 383.156   7
   0  -2 -44 2433.73 317.201   7
   0   2 -44 3103.71 314.386   7
   0   2 -45 1017.45 271.029   7
   0  -2 -45 356.331 280.363   7
   0  -2 -46 6153.43 417.636   7
   0   2 -46 5932.36 379.773   7
   0   2 -47 848.075 240.518   7
   0  -2 -47 1498.34 290.967   7
   0  -2 -48 1418.23 275.096   7
   0   2 -48 1020.70 243.785   7
   0  -2 -49 404.187 208.339   5
   0   2 -49 548.371 220.449   5
   0  -2 -49 190.314 246.639   7
   0   2 -50 719.302 209.796   5
   0  -2 -50 406.552 199.760   5
   0  -2 -50 58.8040 224.548   7
   0  -2 -51 865.103 211.592   5
   0   2 -51 834.295 188.109   5
   0  -2 -51 640.215 212.475   7
   0   2 -52 417.235 177.020   5
   0  -2 -52 661.555 196.111   5
   0  -2 -52 121.220 192.514   7
   0   2 -53 444.323 163.858   5
   0  -2 -53 654.628 179.809   5
   0  -2 -53 146.750 167.823   7
   0  -2 -54 82.6123 159.410   5
   0   2 -54 270.011 151.729   5
   0  -2 -54 110.396 142.575   7
   0  -2 -55 45.1861 140.487   5
   0   2 -55-51.4463 133.106   5
   0   3   0 164.011 127.524   1
   0   3  -1 211336. 8072.77   1
   0   3  -2 37638.2 1554.39   1
   0   3  -3 66999.6 2664.88   1
   0   3  -4 88354.5 3479.53   1
   0   3  -5 160597. 6195.03   1
   0   3  -6 1038.93 220.252   1
   0   3  -7 1962.14 265.226   1
   0   3  -8 8066.73 503.261   1
   0   3  -9 123887. 4875.00   1
   0  -3  10 18751.3 909.521   3
   0  -3  11 210363. 8115.76   3
   0  -3  12 28786.7 1311.06   3
   0  -3  13 7399.81 515.948   3
   0  -3  14 11078.5 670.225   3
   0  -3  15 19787.0 1011.00   3
   0  -3  16 10888.8 696.997   3
   0  -3  17 214.292 291.897   3
   0   3 -17 168.556 108.174   2
   0   3  18 12591.9 606.012   2
   0   3 -18 13342.2 582.792   2
   0  -3  19 756.306 391.424   3
   0   3  19 923.265 136.463   2
   0  -3  20 73305.8 2828.16   3
   0   3  20 62216.2 2477.23   2
   0  -3  21 3835.26 522.418   3
   0  -3  22 17272.7 1060.50   3
   0  -3  23 395.783 438.706   3
   0  -3  24 2028.45 546.190   3
   0  -3  25 4115.22 661.202   3
   0  -3  26 1336.80 545.302   3
   0  -3  27 1436.71 584.866   3
   0  -3  28-34.0678 541.509   3
   0  -3  29 5602.21 795.763   3
   0  -3 -29 4912.73 309.384   7
   0   3 -30 3683.27 255.490   7
   0  -3 -30 3573.45 271.438   7
   0  -3  31 2714.02 727.535   3
   0  -3 -31 2588.82 254.989   7
   0   3 -31 2414.34 229.415   7
   0   3 -32 1787.51 211.805   7
   0  -3 -32 2236.98 234.463   7
   0  -3 -33 158.150 225.681   7
   0   3 -33 65.9368 187.115   7
   0  -3  34 670.916 653.500   3
   0  -3 -34 456.805 221.083   7
   0   3 -34 251.243 203.278   7
   0  -3  35 1083.39 762.685   3
   0   3 -35 872.114 222.780   7
   0  -3 -35 529.393 261.039   7
   0  -3  36 2427.52 819.692   3
   0   3 -36 2131.13 264.065   7
   0  -3 -36 2259.85 282.969   7
   0  -3  37 677.487 763.783   3
   0  -3 -37 443.759 274.026   7
   0   3 -37 443.140 238.657   7
   0  -3 -38 3137.71 328.316   7
   0   3 -38 2591.32 294.414   7
   0  -3  39 1372.77 854.525   3
   0   3 -39 439.568 251.150   7
   0  -3 -39 467.236 276.239   7
   0  -3 -40 2942.05 341.436   7
   0   3 -40 2389.81 296.479   7
   0   3 -41 1025.02 265.450   7
   0  -3 -41 1137.47 290.423   7
   0   3 -42 279.298 253.184   7
   0  -3 -42 203.628 295.447   7
   0  -3 -43 1459.56 317.066   7
   0   3 -43 1089.71 260.573   7
   0   3 -44 237.725 245.775   7
   0  -3 -44 560.764 280.009   7
   0  -3 -45 7233.31 445.838   7
   0   3 -45 6812.12 415.777   7
   0  -3 -46 3177.54 329.518   7
   0  -3 -47 236.448 268.560   7
   0  -3 -48 396.130 208.068   5
   0   3 -48 422.086 203.307   5
   0  -3 -48 140.776 258.097   7
   0  -3 -49 1149.51 225.377   5
   0   3 -49 976.649 210.792   5
   0  -3 -49 1061.58 261.679   7
   0   3 -50 2098.82 230.006   5
   0  -3 -50 2116.01 231.593   5
   0  -3 -50 1829.07 257.035   7
   0  -3 -51 157.916 186.937   5
   0   3 -51 195.686 186.964   5
   0  -3 -51 19.1960 208.788   7
   0  -3 -52 205.985 168.118   5
   0   3 -52 290.319 170.030   5
   0  -3 -52 93.5264 188.358   7
   0   3 -53-12.5097 148.407   5
   0  -3 -53 207.766 158.749   5
   0  -3 -53-85.7726 173.701   7
   0  -3 -54 22.0875 142.467   5
   0   3 -54 102.693 144.088   5
   0  -3 -54-147.303 153.183   7
   0   3 -55 241.375 139.433   5
   0  -3 -55-19.2601 126.096   7
   0   4   0 999999. 37719.1   1
   0   4  -1 160120. 6206.26   1
   0   4  -2 1568.66 252.802   1
   0   4  -3 36288.5 1562.39   1
   0   4  -4 57634.9 2373.32   1
   0   4  -5 142631. 5575.58   1
   0   4  -6 99131.6 3945.42   1
   0   4  -7 2866.47 358.525   1
   0   4  -8 20926.9 1054.69   1
   0   4  -9 41841.1 1838.52   1
   0   4 -10 975.605 287.863   1
   0   4 -11 36066.2 1640.33   1
   0  -4  12 4090.40 402.087   3
   0  -4  13 40804.9 1808.82   3
   0  -4  14-16.1053 285.468   3
   0  -4  15 1320.40 350.081   3
   0  -4  16 19707.5 1058.12   3
   0  -4  17 7844.92 627.520   3
   0   4 -18 5310.84 348.692   2
   0  -4  18 5297.40 543.758   3
   0   4  19 43509.4 1808.29   2
   0   4 -19 42896.6 1764.68   2
   0  -4  19 45632.7 2032.14   3
   0   4 -20 12395.0 596.623   2
   0   4  20 12740.7 634.249   2
   0  -4  21 1084.74 490.775   3
   0   4  21 792.876 148.278   2
   0  -4  22 200.606 437.064   3
   0  -4  23 4144.62 599.055   3
   0  -4  24 542.215 487.922   3
   0  -4  25 1289.65 529.920   3
   0  -4  26 5380.35 730.730   3
   0  -4  27 2888.47 655.556   3
   0  -4 -28 159.242 163.397   7
   0  -4  28-68.7159 575.089   3
   0  -4 -29 12.8986 183.735   7
   0  -4  29-36.5090 530.024   3
   0  -4  30 6916.47 871.702   3
   0   4 -30 6398.60 351.890   7
   0  -4 -30 6942.94 381.070   7
   0  -4 -31 888.386 200.498   7
   0  -4  31 834.045 627.195   3
   0   4 -31 836.829 179.048   7
   0  -4 -32 184.648 223.233   7
   0  -4  32 911.974 684.100   3
   0   4 -32 276.355 186.309   7
   0  -4 -33 356.407 223.687   7
   0   4 -33 640.078 196.838   7
   0  -4 -34 135.336 228.417   7
   0  -4  34 630.039 685.028   3
   0   4 -34-121.791 198.145   7
   0  -4 -35 588.462 259.503   7
   0  -4  35 974.407 722.410   3
   0   4 -35 533.210 218.835   7
   0  -4  36 1775.36 735.503   3
   0  -4 -36 1013.13 252.005   7
   0   4 -36 957.723 234.648   7
   0  -4  37 5306.34 983.916   3
   0   4 -37 4770.74 333.217   7
   0  -4 -37 4309.23 365.571   7
   0  -4  38 2501.23 890.819   3
   0   4 -38 1754.27 260.769   7
   0  -4 -38 1723.92 304.815   7
   0  -4  39-108.388 764.607   3
   0   4 -39 401.372 242.190   7
   0  -4 -39 449.314 265.607   7
   0  -4  40 7624.32 1028.77   3
   0   4 -40 7652.35 444.760   7
   0  -4 -40 8196.42 488.247   7
   0  -4  41-106.951 702.949   3
   0  -4 -41-157.480 294.837   7
   0   4 -41 130.358 240.591   7
   0  -4 -42 116.273 270.718   7
   0  -4 -43 342.544 286.060   7
   0  -4 -44 5670.74 420.231   7
   0  -4 -45 1013.97 305.405   7
   0  -4 -46 295.188 269.404   7
   0  -4 -47 250.626 209.232   5
   0   4 -47 604.865 220.630   5
   0  -4 -47 85.7869 253.422   7
   0  -4 -48 606.046 204.754   5
   0   4 -48 493.758 199.439   5
   0  -4 -48 384.381 252.644   7
   0  -4 -49 1829.29 231.140   5
   0   4 -49 1874.70 228.362   5
   0  -4 -49 1248.83 260.440   7
   0   4 -50 534.719 187.722   5
   0  -4 -50 520.414 191.103   5
   0  -4 -50 460.027 225.686   7
   0  -4 -51 279.807 170.852   5
   0   4 -51 263.772 172.506   5
   0  -4 -51 380.944 212.410   7
   0   4 -52 321.878 165.888   5
   0  -4 -52 346.987 166.740   5
   0  -4 -52 112.209 185.024   7
   0  -4 -53 180.753 145.586   5
   0   4 -53 221.915 146.636   5
   0  -4 -53-18.0794 167.283   7
   0   4 -54 47.0509 136.442   5
   0  -4 -54 147.198 148.540   7
   0  -4 -55-60.3914 120.786   7
   0   5   0 322.727 239.151   1
   0   5   1 27366.1 1195.09   1
   0   5  -1 22932.7 1175.00   1
   0   5  -2 49104.4 2086.90   1
   0   5  -3 36944.0 1637.88   1
   0   5  -4 189293. 7366.07   1
   0   5  -5 38085.9 1703.61   1
   0   5  -6 23673.6 1160.87   1
   0   5  -7 2431.00 352.318   1
   0   5  -8 1520.19 326.666   1
   0   5  -9 34458.7 1622.63   1
   0   5 -10 80012.8 3335.12   1
   0   5 -11 21167.8 1118.77   1
   0   5 -12 619.760 316.577   1
   0  -5  13 401.119 325.174   3
   0  -5  14 489.889 342.238   3
   0  -5  15 55488.0 2429.76   3
   0  -5  16 6231.65 602.680   3
   0  -5  17 2631.13 470.063   3
   0  -5  18 1444.81 454.159   3
   0  -5  19 57105.2 2548.93   3
   0   5 -20 13111.3 680.931   2
   0  -5  20 13807.3 928.863   3
   0   5  21 22963.1 1080.08   2
   0  -5  21 23785.4 1318.00   3
   0   5  22 5252.35 378.033   2
   0  -5  22 6071.11 702.594   3
   0  -5  23 30193.3 1652.02   3
   0  -5  24 9418.41 867.868   3
   0  -5  25 1088.43 556.062   3
   0  -5 -26 693.178 190.226   7
   0  -5  26 534.904 598.629   3
   0  -5 -27-195.231 188.456   7
   0  -5  27 33.0723 580.107   3
   0  -5  28 2034.61 653.434   3
   0  -5 -28 2453.94 231.105   7
   0  -5 -29 4368.73 289.980   7
   0   5 -29 4217.50 263.288   7
   0  -5 -30 425.903 221.739   7
   0  -5  30 155.749 684.447   3
   0   5 -30 141.008 163.275   7
   0  -5 -31 805.176 226.538   7
   0  -5  31 780.961 665.681   3
   0   5 -31 719.847 186.540   7
   0  -5 -32 309.466 216.359   7
   0  -5  32 816.204 675.762   3
   0   5 -32 131.591 186.213   7
   0  -5 -33-139.484 244.922   7
   0  -5  33 44.0697 598.731   3
   0   5 -33 102.447 188.839   7
   0  -5 -34 312.537 242.339   7
   0  -5  34 456.248 643.606   3
   0   5 -34 13.1992 193.405   7
   0  -5  35 5561.85 958.229   3
   0  -5 -35 6098.06 379.272   7
   0   5 -35 5088.15 342.211   7
   0  -5 -36 2244.30 308.820   7
   0  -5  36 2322.82 846.869   3
   0   5 -36 1915.86 256.317   7
   0  -5 -37-79.5427 265.812   7
   0  -5  37 892.874 794.562   3
   0  -5  38 7960.11 1090.13   3
   0  -5 -38 5818.22 405.146   7
   0  -5  39 2976.74 868.109   3
   0  -5 -39 3253.59 352.997   7
   0  -5  40 1807.39 813.539   3
   0  -5 -40 2805.18 338.005   7
   0  -5  41 1350.07 798.558   3
   0  -5 -41 1725.94 303.189   7
   0  -5  42 1908.69 822.041   3
   0  -5 -42 4600.11 380.273   7
   0  -5 -43 1603.15 317.091   7
   0  -5 -44 10271.1 551.810   7
   0  -5 -45 840.152 228.696   5
   0  -5 -45 263.426 266.365   7
   0   5 -46 2955.53 262.968   5
   0  -5 -46 2901.56 260.068   5
   0  -5 -46 2996.33 315.904   7
   0  -5 -47 352.505 202.946   5
   0   5 -47 737.433 211.599   5
   0   5 -48 448.645 190.351   5
   0  -5 -48 275.234 241.280   7
   0   5 -49 408.908 186.489   5
   0  -5 -49 90.9414 175.598   5
   0  -5 -49-70.1242 222.312   7
   0  -5 -50 523.407 178.726   5
   0   5 -50 557.203 183.386   5
   0  -5 -50 298.859 221.376   7
   0   5 -51 560.534 171.976   5
   0  -5 -51 129.512 159.404   5
   0  -5 -51 164.853 196.354   7
   0   5 -52 223.750 155.723   5
   0  -5 -52 192.374 146.574   5
   0  -5 -52 154.044 183.319   7
   0  -5 -53 355.179 166.880   7
   0  -5 -54-24.6730 144.001   7
   0  -5 -55 1161.00 134.681   7
   0   6   0 155.897 280.341   1
   0   6   1 37447.6 1623.95   1
   0   6  -1 32445.3 1593.57   1
   0   6   2 18808.9 998.799   1
   0   6  -2 18580.6 1000.58   1
   0   6  -3 68086.6 2867.22   1
   0   6  -4 17093.6 936.740   1
   0   6  -5 93067.2 3830.44   1
   0   6  -6 6794.25 572.600   1
   0   6  -7 20861.1 1119.84   1
   0   6  -8 6091.28 569.469   1
   0   6  -9 779.586 345.559   1
   0   6 -10 38764.3 1851.49   1
   0   6 -11 3597.42 501.908   1
   0   6 -12 12256.7 839.373   1
   0   6 -13 1013.46 397.126   1
   0  -6  14 812.765 399.443   3
   0  -6  15 41264.1 1936.65   3
   0  -6  16 1712.41 456.971   3
   0  -6  17 6200.87 658.253   3
   0  -6  18 319.280 454.132   3
   0  -6  19 15806.6 1045.17   3
   0  -6  20 6425.93 684.822   3
   0   6 -21 11227.3 662.323   2
   0  -6  21 13210.5 931.982   3
   0   6  22 3796.13 390.733   2
   0  -6  22 4738.64 638.094   3
   0  -6  23 1034.38 566.372   3
   0   6  23 763.230 242.656   2
   0  -6  24 1789.60 619.744   3
   0  -6 -25 53697.6 2099.11   7
   0  -6  25 55759.5 2652.63   3
   0  -6  26 24025.4 1498.90   3
   0  -6 -26 23410.8 970.022   7
   0  -6 -27 114.612 169.562   7
   0  -6  27 210.743 608.155   3
   0  -6 -28 1028.49 217.172   7
   0  -6  28 1272.34 700.804   3
   0  -6  29 15118.3 1241.78   3
   0  -6 -29 15459.1 695.292   7
   0  -6  30 25564.1 1658.43   3
   0  -6 -30 25551.3 1066.01   7
   0  -6 -31 594.903 211.812   7
   0  -6  31-125.504 726.189   3
   0  -6 -32 951.591 257.858   7
   0  -6  32 1317.37 713.278   3
   0  -6  33 6240.97 943.882   3
   0  -6 -33 6389.43 405.413   7
   0  -6 -34 1306.85 255.143   7
   0  -6  34 1132.51 713.814   3
   0  -6  35 8764.03 1080.76   3
   0  -6 -35 11304.7 567.269   7
   0  -6 -36 169.012 279.804   7
   0  -6  36 345.053 660.172   3
   0  -6  37 3170.95 828.459   3
   0  -6 -37 3035.35 326.701   7
   0  -6 -38 528.100 276.432   7
   0  -6  38 610.741 743.724   3
   0  -6  39 1906.85 804.028   3
   0  -6 -39 2229.17 336.192   7
   0  -6  40 12772.5 1290.71   3
   0  -6 -40 13123.2 658.835   7
   0  -6  41 709.160 789.863   3
   0  -6 -41 645.117 280.594   7
   0  -6 -42 102.272 274.756   7
   0  -6 -43 1257.51 229.458   5
   0  -6 -43 733.346 308.148   7
   0  -6 -44 2678.43 257.634   5
   0   6 -44 3035.59 260.255   5
   0  -6 -44 2735.32 330.235   7
   0   6 -45 1488.53 217.887   5
   0  -6 -45 1264.97 215.479   5
   0  -6 -45 1374.91 298.457   7
   0   6 -46 1523.51 213.299   5
   0  -6 -46 1129.55 212.356   5
   0  -6 -46 1110.53 284.567   7
   0  -6 -47 336.287 185.686   5
   0   6 -47 328.117 188.407   5
   0  -6 -47-100.581 251.404   7
   0   6 -48 455.502 185.016   5
   0  -6 -48 688.502 184.466   5
   0  -6 -48 323.121 246.326   7
   0  -6 -49 180.262 163.890   5
   0   6 -49 192.990 167.679   5
   0  -6 -49-42.1081 229.095   7
   0  -6 -50 1085.26 171.517   5
   0  -6 -50 1122.05 224.102   7
   0  -6 -51 218.675 138.396   5
   0  -6 -51 538.185 198.438   7
   0  -6 -52 383.910 177.101   7
   0  -6 -53 137.528 155.705   7
   0  -6 -54 534.188 137.681   7
   0  -6 -55 1033.29 123.432   7
   0   7   0-62.5749 349.937   1
   0   7  -1 87652.6 3779.31   1
   0   7   1 95220.9 3822.18   1
   0   7   2 248.194 354.400   1
   0   7  -2 435.683 369.485   1
   0   7   3 51176.1 2320.73   1
   0   7  -3 52338.9 2316.53   1
   0   7  -4 3730.00 487.148   1
   0   7   4 4396.01 529.558   1
   0   7  -5 6936.16 640.835   1
   0   7  -6 6366.36 609.662   1
   0   7  -7 4193.51 521.802   1
   0   7  -8 62107.3 2744.19   1
   0   7  -9 19766.0 1154.57   1
   0   7 -10 17055.9 1098.13   1
   0   7 -11 1116.70 449.632   1
   0   7 -12 7993.16 710.117   1
   0   7 -13 11460.0 865.044   1
   0   7 -14 5624.74 625.382   1
   0  -7  15 13065.0 938.085   3
   0  -7  16 304.670 468.539   3
   0  -7  17 1876.02 538.617   3
   0  -7  18 1129.31 524.328   3
   0  -7  19 200.055 490.542   3
   0  -7  20-29.2151 480.923   3
   0   7 -21 8792.20 627.419   2
   0  -7  21 11056.9 892.056   3
   0  -7  22-31.0951 544.274   3
   0   7  22 270.261 325.437   2
   0   7  23 9115.08 642.608   2
   0  -7  23 10479.7 960.470   3
   0  -7 -24 24753.4 1024.69   7
   0  -7  24 29206.9 1607.03   3
   0  -7 -25 8134.48 418.303   7
   0  -7  25 7199.72 932.639   3
   0  -7 -26 8798.03 450.660   7
   0  -7  26 8190.66 972.580   3
   0  -7 -27 3010.71 276.264   7
   0  -7  27 2653.14 700.342   3
   0  -7 -28 4941.02 323.884   7
   0  -7  28 5155.15 862.242   3
   0  -7 -29 7811.95 429.066   7
   0  -7  29 7309.48 947.472   3
   0  -7 -30 5777.02 381.635   7
   0  -7  30 4710.32 846.045   3
   0  -7 -31 9581.13 502.348   7
   0  -7  31 9701.87 1057.28   3
   0  -7 -32 14407.4 665.978   7
   0  -7  32 13483.1 1240.86   3
   0  -7 -33 6049.81 400.043   7
   0  -7  33 5183.19 924.601   3
   0  -7 -34 778.663 282.787   7
   0  -7  34 295.179 723.529   3
   0  -7 -35 533.841 256.960   7
   0  -7  35-348.449 755.743   3
   0  -7 -36 3037.93 329.099   7
   0  -7  36 2667.47 838.053   3
   0  -7 -37 1428.21 309.361   7
   0  -7  37 1428.54 797.914   3
   0  -7 -38 459.665 297.679   7
   0  -7  38 1392.13 813.443   3
   0  -7 -39 3528.78 349.728   7
   0  -7  39 3610.07 879.309   3
   0  -7 -40 662.862 207.072   5
   0  -7 -40 283.739 278.176   7
   0  -7  40-51.6275 689.114   3
   0  -7 -41 131.255 294.403   7
   0  -7 -41 515.543 207.164   5
   0  -7 -42 446.466 304.600   7
   0   7 -42 796.454 212.815   5
   0  -7 -42 706.149 199.336   5
   0  -7 -43 413.112 292.515   7
   0  -7 -43 721.033 202.146   5
   0   7 -43 835.807 207.917   5
   0   7 -44 579.741 191.276   5
   0  -7 -44 605.604 190.637   5
   0  -7 -44 105.712 269.201   7
   0  -7 -45 2028.41 287.103   7
   0   7 -45 2206.10 226.785   5
   0  -7 -45 2218.38 223.648   5
   0  -7 -46 115.442 242.843   7
   0  -7 -46 429.372 169.411   5
   0  -7 -47 315.383 239.299   7
   0  -7 -47 383.607 157.421   5
   0  -7 -48 63.9816 232.685   7
   0  -7 -49 1175.39 238.048   7
   0  -7 -50-105.081 194.407   7
   0  -7 -51 1386.29 208.055   7
   0  -7 -52 73.9387 162.221   7
   0  -7 -53 507.668 146.349   7
   0  -7 -54 487.673 121.124   7
   0   8   0 849.840 467.449   1
   0  -8   0 186.332 159.080   4
   0   8   1 142251. 5692.30   1
   0   8  -1 144825. 5691.89   1
   0  -8   1 140067. 5282.61   4
   0  -8  -1 137514. 5279.82   4
   0   8  -2 26815.7 1414.53   1
   0   8   2 26351.4 1428.45   1
   0  -8   2 26357.6 1027.81   4
   0  -8  -2 24888.3 1025.55   4
   0   8   3 29886.9 1549.01   1
   0   8  -3 29382.9 1508.87   1
   0  -8  -3 28186.1 1127.28   4
   0   8  -4 38793.7 1837.68   1
   0   8   4 41053.2 1873.21   1
   0  -8  -4 35861.6 1433.10   4
   0   8  -5 22061.1 1234.37   1
   0   8   5 22007.6 1246.41   1
   0  -8  -5 19871.9 822.974   4
   0   8  -6 336.841 411.151   1
   0   8   6 561.575 442.668   1
   0  -8  -6 466.791 132.092   4
   0   8  -7 1323.70 448.243   1
   0  -8  -7 1041.16 163.366   4
   0   8  -8 937.704 443.633   1
   0  -8  -8 503.714 156.501   4
   0   8  -9 7597.09 747.513   1
   0   8 -10 30.5964 431.594   1
   0   8 -11 2549.40 540.168   1
   0   8 -12 21905.6 1328.74   1
   0   8 -13 649.980 452.915   1
   0   8 -14 8085.26 796.948   1
   0   8 -15-31.1620 471.657   1
   0  -8  15 56.0591 506.055   3
   0  -8  16 1812.42 602.694   3
   0  -8  17 5767.55 718.755   3
   0  -8  18 492.741 554.079   3
   0  -8  19 17900.4 1245.92   3
   0  -8  20 1317.53 622.130   3
   0  -8 -20 673.596 185.111   7
   0   8 -21 5942.00 559.860   2
   0  -8  21 7719.11 856.374   3
   0   8  22 14700.9 938.919   2
   0  -8  22 14285.7 1124.40   3
   0  -8  23 425.166 583.359   3
   0   8  23 286.406 324.989   2
   0  -8  24 13461.1 1144.42   3
   0  -8  25 3672.53 810.200   3
   0  -8  26 10782.3 1105.75   3
   0  -8  27 131.321 677.534   3
   0  -8 -28 14811.8 681.092   7
   0  -8  28 16308.4 1310.70   3
   0  -8 -29 19703.2 862.268   7
   0  -8  29 18999.4 1463.31   3
   0  -8 -30 10417.4 539.742   7
   0  -8  30 10427.6 1127.15   3
   0  -8  31-45.3279 651.905   3
   0  -8 -31 128.053 224.419   7
   0  -8 -32 3998.75 341.040   7
   0  -8  32 3349.18 820.415   3
   0  -8  33 1016.31 701.076   3
   0  -8 -33 784.687 283.707   7
   0  -8 -34 3571.19 342.540   7
   0  -8  34 3695.94 838.976   3
   0  -8 -35 2407.38 302.637   7
   0  -8  35 1704.26 743.096   3
   0  -8 -36 5178.41 403.629   7
   0  -8  36 5430.70 948.528   3
   0  -8  37 724.186 697.789   3
   0  -8 -37 29.0332 302.096   7
   0   8 -38 2307.07 230.383   5
   0  -8  38 2177.16 754.769   3
   0  -8 -38 2003.97 317.963   7
   0   8 -39 199.113 190.307   5
   0  -8  39-103.513 654.086   3
   0  -8 -39-34.5375 275.937   7
   0  -8 -40 22.7988 282.058   7
   0   8 -40 321.394 189.804   5
   0  -8 -41 631.663 307.177   7
   0  -8 -42 353.145 299.057   7
   0  -8 -43 738.884 289.437   7
   0  -8 -44-40.3812 273.644   7
   0  -8 -45-4.83495 260.763   7
   0  -8 -46 1558.91 276.550   7
   0  -8 -47 396.934 242.860   7
   0  -8 -48 349.569 224.567   7
   0  -8 -49 25.3942 193.087   7
   0  -8 -50 188.058 191.868   7
   0  -8 -51 730.818 171.632   7
   0  -8 -52 12.5599 144.678   7
   0  -8 -53 20.8165 118.108   7
   0   9   0-87.6249 435.725   1
   0  -9   0 3.55456 167.487   4
   0   9   1 7003.33 743.378   1
   0   9  -1 6358.88 735.161   1
   0  -9   1 6206.54 337.963   4
   0  -9  -1 6311.65 320.819   4
   0   9   2 328.897 507.632   1
   0   9  -2 973.029 516.904   1
   0  -9  -2 347.666 165.203   4
   0   9   3 10509.5 960.653   1
   0   9  -3 12758.7 940.029   1
   0  -9  -3 12155.2 540.790   4
   0   9  -4 2713.43 569.367   1
   0   9   4 3129.69 612.121   1
   0  -9  -4 3159.75 237.719   4
   0   9   5 2874.33 602.719   1
   0   9  -5 2050.74 534.116   1
   0  -9  -5 1878.13 200.761   4
   0   9   6 2652.89 635.556   1
   0   9  -6 2117.01 545.856   1
   0  -9  -6 2203.08 214.360   4
   0   9   7 8164.20 843.130   1
   0   9  -7 7519.36 775.889   1
   0  -9  -7 7132.31 377.871   4
   0   9  -8 5227.08 689.055   1
   0   9   8 6694.96 779.820   1
   0  -9  -8 7098.16 370.264   4
   0   9   9 5384.50 757.996   1
   0   9  -9 4915.84 668.408   1
   0  -9  -9 4798.15 306.637   4
   0   9 -10 20087.0 1443.34   1
   0  -9 -10 24799.2 995.850   4
   0   9 -11 9979.94 945.782   1
   0  -9 -11 11437.7 531.990   4
   0   9 -12 1508.81 542.558   1
   0  -9 -12 1812.84 204.455   4
   0   9 -13 14473.5 1071.17   1
   0   9 -14 10222.0 911.615   1
   0   9 -15 756.766 522.900   1
   0  -9  16 389.529 574.354   3
   0  -9  17 166.255 552.658   3
   0  -9  18-275.267 599.728   3
   0  -9  19 1482.71 649.992   3
   0  -9 -19 1509.47 193.478   7
   0  -9  20 12731.6 1065.94   3
   0  -9 -20 9878.36 479.321   7
   0  -9 -21-65.2836 195.731   7
   0  -9  21 111.911 659.834   3
   0   9 -21 282.203 382.418   2
   0  -9 -22 3049.09 279.806   7
   0  -9  22 3568.10 797.839   3
   0   9  22 3576.52 553.144   2
   0  -9  23 2510.21 768.596   3
   0   9  23 2126.14 469.940   2
   0  -9  24 359.150 675.809   3
   0  -9  25 12350.6 1172.14   3
   0  -9  26 6644.69 975.414   3
   0  -9  27 189.579 711.211   3
   0  -9  28 3946.29 894.826   3
   0  -9  29 3177.31 828.225   3
   0  -9  30 795.093 764.886   3
   0  -9 -31 10474.0 556.533   7
   0  -9  31 11903.4 1180.17   3
   0  -9 -32 212.601 241.880   7
   0  -9  32 385.524 735.670   3
   0  -9 -33 372.795 276.995   7
   0  -9  33 843.229 792.654   3
   0  -9 -34 1165.84 305.346   7
   0  -9  34 766.290 776.548   3
   0  -9 -35 6466.29 442.706   7
   0  -9  35 6462.00 1014.61   3
   0  -9 -36 58.2052 270.926   7
   0  -9  36-52.5318 738.574   3
   0  -9 -37 646.202 296.060   7
   0  -9  37 778.142 692.632   3
   0  -9 -38 535.797 302.781   7
   0  -9 -39 62.0038 303.260   7
   0  -9 -40 254.305 282.044   7
   0  -9 -41 1389.15 291.736   7
   0  -9 -42-135.042 262.131   7
   0  -9 -43-178.908 254.184   7
   0  -9 -44 80.7134 245.313   7
   0  -9 -45 90.1875 232.770   7
   0  -9 -46 539.323 227.225   7
   0  -9 -47 308.677 213.077   7
   0  -9 -48 392.037 212.349   7
   0  -9 -49 402.155 180.787   7
   0  -9 -49 177.387 159.472   4
   0  -9 -50 121.892 170.524   7
   0  -9 -50 235.188 159.804   4
   0  -9 -51-35.2120 148.284   7
   0  -9 -52-16.7124 117.194   7
   0  -9 -53 107.667 92.4735   7
   0  10   0 31594.7 1765.62   1
   0 -10   0 31615.8 1276.03   4
   0  10   1 554.226 599.776   1
   0  10  -1 703.603 535.349   1
   0 -10  -1 76.2168 173.369   4
   0  10  -2 8649.86 890.453   1
   0  10   2 9984.36 955.841   1
   0 -10  -2 9686.84 461.159   4
   0  10  -3 522.300 582.802   1
   0  10   3 281.718 553.912   1
   0 -10  -3 8.43501 159.402   4
   0  10   4 511.297 557.498   1
   0  10  -4 138.749 554.211   1
   0 -10  -4 33.9969 170.757   4
   0  10  -5 511.232 529.122   1
   0  10   5 568.275 599.203   1
   0 -10  -5 311.838 197.777   4
   0  10  -6 20278.4 1384.41   1
   0  10   6 23124.5 1522.01   1
   0 -10  -6 22681.5 940.585   4
   0  10   7 24004.6 1565.91   1
   0  10  -7 24439.5 1506.86   1
   0 -10  -7 24685.2 1023.38   4
   0  10  -8 5348.05 750.902   1
   0 -10  -8 5534.68 335.353   4
   0  10  -9 36.3160 508.937   1
   0  10   9 390.172 598.966   1
   0 -10  -9 179.487 220.381   4
   0  10  10 917.320 714.503   1
   0  10 -10 458.245 594.560   1
   0 -10 -10 456.813 225.772   4
   0  10  11 9916.10 1041.50   1
   0  10 -11 10427.2 988.159   1
   0 -10 -11 9477.13 496.940   4
   0  10  12 27536.0 1717.99   1
   0  10 -12 26955.6 1608.22   1
   0 -10 -12 25287.3 1063.10   4
   0  10 -13 16929.4 1244.34   1
   0 -10 -13 17539.1 777.864   4
   0  10 -14 23634.7 1570.41   1
   0 -10 -14 26858.4 1105.26   4
   0  10 -15 788.711 573.424   1
   0 -10 -15 210.919 250.776   4
   0 -10  16 1415.19 673.664   3
   0 -10 -16 1227.80 265.538   4
   0 -10  17 555.948 635.014   3
   0 -10  18 382.394 638.694   3
   0 -10  19 7352.92 950.454   3
   0 -10 -19 7362.71 403.897   7
   0 -10 -20 890.912 206.676   7
   0  10 -20 912.450 476.807   2
   0 -10  20 1084.49 677.831   3
   0 -10 -21 61.3439 213.144   7
   0  10 -21 429.130 445.835   2
   0 -10  21 697.149 645.102   3
   0  10  21 605.223 482.206   2
   0 -10 -22 530.575 244.406   7
   0  10  22 494.490 447.631   2
   0 -10  22 41.4876 628.192   3
   0 -10 -23 344.774 237.226   7
   0 -10  23 208.918 617.981   3
   0  10  23 644.508 409.424   2
   0 -10 -24 3586.30 295.340   7
   0 -10  24 2983.37 771.378   3
   0 -10 -25 3284.12 304.660   7
   0 -10  25 3447.82 821.742   3
   0 -10  26 840.777 683.043   3
   0 -10  27 846.138 695.857   3
   0 -10  28 2707.37 814.104   3
   0 -10  29 2260.89 787.840   3
   0 -10  30 439.956 659.617   3
   0 -10  31 1917.06 708.361   3
   0 -10  32 3237.92 792.914   3
   0 -10  33 251.198 647.852   3
   0 -10 -34 7559.49 471.561   7
   0 -10  34 7493.26 1003.93   3
   0 -10 -35 1728.21 304.814   7
   0 -10  35 2234.53 766.707   3
   0 -10 -36-51.6088 279.924   7
   0 -10  36-316.071 623.470   3
   0 -10 -37 628.214 304.844   7
   0 -10 -38 165.629 293.373   7
   0 -10 -39 1304.38 297.726   7
   0 -10 -40 494.595 271.273   7
   0 -10 -41-269.174 269.125   7
   0 -10 -42 635.943 250.095   7
   0 -10 -43 151.847 235.867   7
   0 -10 -44 287.313 232.749   7
   0 -10 -45 450.100 221.391   7
   0 -10 -45 359.729 198.529   4
   0 -10 -46-41.5819 206.384   7
   0 -10 -46 53.4293 180.195   4
   0 -10 -47 183.421 199.713   7
   0 -10 -47 35.0491 184.854   4
   0 -10 -48-109.826 173.683   7
   0 -10 -48-231.615 166.797   4
   0 -10 -49-24.9749 158.943   7
   0 -10 -50 145.484 142.944   7
   0 -10 -51 70.4795 113.488   7
   0  11   0 505.859 640.831   1
   0  11  -1 12484.7 1123.20   1
   0  11   1 13360.4 1138.57   1
   0  11  -2-280.644 565.550   1
   0  11   2 728.552 616.120   1
   0 -11  -2 79.6939 250.132   4
   0  11   3 246.327 579.142   1
   0  11  -3-39.7193 631.363   1
   0 -11  -3-235.375 260.690   4
   0  11  -4 4731.95 776.682   1
   0  11   4 6585.97 879.711   1
   0 -11  -4 6843.08 405.833   4
   0  11  -5 13940.5 1165.71   1
   0  11   5 14581.1 1235.19   1
   0 -11  -5 14412.9 656.376   4
   0  11  -6 24038.2 1589.92   1
   0  11   6 25121.8 1717.28   1
   0 -11  -6 25929.6 1081.15   4
   0  11   7 7422.13 1039.36   1
   0  11  -7 6721.15 902.591   1
   0 -11  -7 7126.51 431.561   4
   0  11   8 58576.1 2899.83   1
   0 -11  -8 56097.5 2188.13   4
   0  11  -9 3849.33 839.218   1
   0  11   9 4450.56 978.745   1
   0 -11  -9 4155.28 349.748   4
   0  11  10 10318.4 1140.82   1
   0  11 -10 7864.34 987.264   1
   0 -11 -10 9783.95 522.744   4
   0  11 -11 25629.7 1738.53   1
   0  11  11 30884.0 1917.03   1
   0 -11 -11 29603.5 1212.39   4
   0  11  12 8307.64 1100.46   1
   0  11 -12 6943.93 898.797   1
   0 -11 -12 7044.84 451.655   4
   0  11  13 3682.79 942.716   1
   0  11 -13 3975.25 752.461   1
   0 -11 -13 4480.07 377.989   4
   0  11  14 2530.75 866.239   1
   0  11 -14 2437.40 660.881   1
   0 -11 -14 1973.76 312.930   4
   0  11 -15 10640.5 1049.29   1
   0  11  15 12915.3 1310.48   1
   0 -11  15 10931.0 1127.47   3
   0 -11 -15 12169.0 613.854   4
   0 -11  16 10195.5 1088.14   3
   0 -11 -16 11267.6 589.761   4
   0  11  17 1388.42 896.382   1
   0 -11 -17 408.417 299.433   4
   0 -11  17 735.276 743.667   3
   0 -11 -18 1836.18 317.001   4
   0 -11  18 2855.24 776.949   3
   0 -11 -18 2089.21 247.613   7
   0 -11 -19 930.263 230.245   7
   0 -11  19 812.869 671.830   3
   0 -11 -19 480.678 277.872   4
   0  11 -19 1245.77 550.239   2
   0 -11 -20 783.022 251.447   7
   0 -11 -20 352.024 245.647   4
   0  11  20 692.209 532.691   2
   0  11 -20 1063.16 527.543   2
   0 -11  20 612.671 694.188   3
   0 -11 -21 501.378 247.252   7
   0 -11 -21 384.167 304.401   4
   0  11 -21 781.943 469.746   2
   0 -11  21 845.373 692.718   3
   0  11  21 816.151 532.865   2
   0 -11 -22 123.496 227.414   7
   0 -11 -22-91.9633 263.874   4
   0 -11  22 224.062 672.427   3
   0  11  22 33.8454 456.553   2
   0 -11 -23 506.205 252.274   7
   0 -11 -23 256.553 302.548   4
   0  11  23 348.703 440.037   2
   0 -11  23 898.338 693.493   3
   0 -11 -24 1873.05 288.571   7
   0 -11  24 1387.24 699.170   3
   0 -11 -25 1041.54 239.657   7
   0 -11  25 1504.42 752.237   3
   0 -11 -26 64.8325 246.565   7
   0 -11  26-296.313 703.474   3
   0 -11 -27 1858.24 301.301   7
   0 -11  27 2248.49 878.102   3
   0 -11 -28-94.2287 256.474   7
   0 -11  28-373.127 783.411   3
   0 -11  29 203.679 748.400   3
   0 -11  30 452.360 767.432   3
   0 -11  31 1103.13 772.943   3
   0 -11  32 957.537 801.861   3
   0 -11  33-806.344 778.478   3
   0 -11  34 51.0373 756.878   3
   0 -11 -37 433.048 264.573   4
   0 -11 -38-261.580 280.842   7
   0 -11 -38-323.066 277.556   4
   0 -11 -39 750.138 285.670   7
   0 -11 -39 469.766 251.237   4
   0 -11 -40 970.861 280.550   7
   0 -11 -40 700.994 242.915   4
   0 -11 -41 9.32272 261.245   7
   0 -11 -41 171.319 248.734   4
   0 -11 -42 343.881 252.227   7
   0 -11 -42 224.416 230.622   4
   0 -11 -43 239.693 235.491   7
   0 -11 -43 163.895 208.886   4
   0 -11 -44-69.5376 225.180   7
   0 -11 -44-75.7283 198.218   4
   0 -11 -45-93.3293 194.813   7
   0 -11 -45 87.8273 191.643   4
   0 -11 -46 39.0549 178.158   7
   0 -11 -46-89.6686 179.519   4
   0 -11 -47 253.393 172.504   7
   0 -11 -47 209.424 148.476   4
   0 -11 -48 85.7262 146.400   7
   0 -11 -49 98.8962 124.028   7
   0 -11 -50 20.2895 105.606   7
   0  12   0 2275.74 726.618   1
   0  12   1 2433.41 733.819   1
   0  12  -1 1100.28 684.944   1
   0  12  -2 135.244 688.177   1
   0  12   2 136.689 659.430   1
   0  12  -3 4086.09 806.353   1
   0  12   3 5829.96 887.717   1
   0 -12  -3 4400.15 350.203   4
   0  12   4 1046.80 716.836   1
   0  12  -4 1547.02 713.285   1
   0 -12  -4 749.738 296.606   4
   0  12   5 386.134 805.974   1
   0  12  -5 256.377 598.767   1
   0 -12  -5-35.6156 295.656   4
   0  12   6 3029.65 884.217   1
   0  12  -6 3347.79 783.713   1
   0 -12  -6 2968.66 338.677   4
   0  12  -7 3455.87 808.278   1
   0 -12  -7 3817.35 380.017   4
   0  12   8 9331.32 1201.58   1
   0  12  -8 9367.98 1063.27   1
   0 -12  -8 9762.09 552.216   4
   0  12  -9 8568.81 1044.85   1
   0  12   9 9845.66 1230.26   1
   0 -12  -9 12204.2 593.613   4
   0  12 -10 41136.5 2442.38   1
   0  12  10 47457.1 2679.33   1
   0 -12 -10 47461.5 1885.93   4
   0  12  11 4226.65 1056.32   1
   0  12 -11 3558.32 787.933   1
   0 -12 -11 4270.98 408.582   4
   0  12 -12 3431.72 730.618   1
   0  12  12 3738.79 1063.25   1
   0 -12 -12 3099.64 367.339   4
   0  12 -13 1191.49 694.315   1
   0  12  13 1201.63 852.805   1
   0 -12 -13 670.873 288.807   4
   0  12  14 48585.4 2710.23   1
   0  12 -14 42267.4 2453.01   1
   0 -12 -14 48406.5 1916.15   4
   0  12  15 549.137 812.628   1
   0 -12 -15 854.891 299.025   4
   0 -12  15 1474.60 774.264   3
   0  12  16 1104.40 889.317   1
   0 -12  16 570.034 715.173   3
   0 -12 -16 564.760 294.100   4
   0  12  17 3561.21 1057.10   1
   0 -12  17 2726.70 793.510   3
   0 -12 -17 3336.73 374.970   4
   0 -12  18 1735.10 745.145   3
   0 -12 -18 1823.82 352.137   4
   0  12 -18 2383.59 677.588   2
   0  12  18 2988.75 1029.50   1
   0 -12 -18 2371.14 291.836   7
   0 -12  19 4561.01 923.587   3
   0 -12 -19 4715.49 406.411   4
   0  12  19 4854.17 820.138   2
   0  12 -19 5030.96 729.237   2
   0  12  19 5534.36 1012.45   1
   0 -12 -19 4033.38 334.187   7
   0 -12 -20 341.979 287.209   4
   0  12  20 834.252 596.381   2
   0  12 -20 303.729 496.313   2
   0 -12  20-189.575 780.380   3
   0  12  20 461.305 926.182   1
   0 -12 -20 671.031 273.511   7
   0 -12 -21 16637.3 751.989   4
   0 -12  21 14247.1 1363.27   3
   0  12  21 12613.4 1100.61   2
   0  12  21 16113.6 1506.22   1
   0 -12 -21 14637.3 700.715   7
   0 -12 -22 110.281 275.609   4
   0  12  22-214.205 488.551   2
   0 -12  22 285.232 767.342   3
   0  12  22 526.508 903.034   1
   0 -12 -22 454.029 239.544   7
   0 -12 -23 3189.17 393.028   4
   0 -12  23 3790.79 898.075   3
   0  12  23 4912.25 979.182   1
   0 -12 -23 3845.57 347.956   7
   0 -12 -24 840.010 291.318   4
   0 -12  24 2036.86 809.258   3
   0  12  24 1256.64 919.753   1
   0 -12 -24 1513.81 275.826   7
   0 -12 -25 213.575 319.298   4
   0 -12  25 245.009 661.461   3
   0 -12 -25 914.996 258.738   7
   0 -12 -26 2435.57 345.420   4
   0 -12  26 2608.09 772.023   3
   0  12  26 3300.80 1035.37   1
   0 -12 -26 2990.24 329.462   7
   0 -12 -27-148.642 286.131   4
   0 -12  27-215.102 679.593   3
   0  12  27 616.182 874.890   1
   0 -12 -27-27.8917 266.780   7
   0 -12 -28 129.822 272.552   4
   0 -12  28-489.800 723.496   3
   0  12  28 372.109 764.258   1
   0 -12 -28 206.216 255.125   7
   0 -12 -29-76.0371 260.140   4
   0 -12  29 361.173 710.860   3
   0  12  29 809.941 774.344   1
   0 -12 -29 44.7511 293.511   7
   0 -12 -30 1968.02 299.257   4
   0 -12  30 2627.55 819.099   3
   0  12  30 2497.97 909.798   1
   0 -12 -30 1946.80 317.491   7
   0 -12 -31 914.791 273.925   4
   0 -12  31 749.992 687.275   3
   0 -12 -31 816.965 278.375   7
   0  12  31 1435.94 958.927   1
   0 -12 -32 1200.23 281.750   4
   0 -12 -33-5.53916 250.235   4
   0 -12 -34 65.1456 275.139   4
   0 -12 -35 822.687 288.376   4
   0 -12 -36-36.6217 241.967   4
   0 -12 -37 212.861 265.595   4
   0 -12 -38 87.2130 218.908   4
   0 -12 -39-83.6147 242.124   4
   0 -12 -40 408.334 215.565   4
   0 -12 -41 206.820 229.915   7
   0 -12 -41 75.1041 199.081   4
   0 -12 -42 111.858 219.744   7
   0 -12 -42 154.167 202.583   4
   0 -12 -43-14.3066 209.694   7
   0 -12 -43 184.777 187.179   4
   0 -12 -44-3.31214 176.783   7
   0 -12 -44-77.8295 161.741   4
   0 -12 -45 257.549 161.860   7
   0 -12 -45-6.15047 151.026   4
   0 -12 -46-42.9542 148.053   7
   0 -12 -47 163.640 137.357   7
   0 -12 -48 15.7963 112.688   7
   0 -12 -49 72.6750 90.4045   7
   0  13   0 360.106 746.962   1
   0  13   1 315.080 771.794   1
   0  13  -1-449.052 713.027   1
   0  13  -2 2589.02 828.759   1
   0  13   2 2456.79 846.877   1
   0  13   3 984.722 733.773   1
   0  13  -3 190.124 675.189   1
   0  13  -4 5042.55 887.042   1
   0  13   4 4926.95 966.524   1
   0  13  -5-48.1827 647.953   1
   0  13   5 1600.43 841.612   1
   0 -13  -6 6707.97 467.528   4
   0  13  -6 6435.63 960.111   1
   0  13   6 6035.53 1059.12   1
   0 -13  -7 1765.95 367.314   4
   0  13   7 2555.15 955.238   1
   0  13  -7 545.703 713.795   1
   0 -13  -8-237.796 365.771   4
   0  13   8 674.403 808.256   1
   0  13  -8 294.764 702.049   1
   0 -13  -9 6450.22 461.192   4
   0  13  -9 5120.41 888.643   1
   0  13   9 6738.48 1133.62   1
   0 -13 -10 1444.06 325.149   4
   0  13 -10 1453.71 730.023   1
   0  13  10 2317.82 967.579   1
   0 -13 -11 2561.37 377.015   4
   0  13  11 3234.59 935.615   1
   0  13 -11 3190.65 746.904   1
   0 -13 -12 3959.80 432.860   4
   0  13 -12 4373.09 819.350   1
   0  13  12 5295.30 995.002   1
   0 -13 -13 425.765 362.745   4
   0  13 -13 1560.48 688.832   1
   0  13  13 1620.19 863.515   1
   0 -13 -14 10424.3 607.824   4
   0 -13  14 8349.16 1063.32   3
   0  13  14 11163.0 1316.51   1
   0 -13 -15 4159.13 430.670   4
   0 -13  15 3425.85 890.700   3
   0  13  15 3286.63 1005.10   1
   0  13 -15 4918.71 829.305   2
   0 -13  16 10928.4 1258.73   3
   0 -13 -16 13847.7 698.970   4
   0  13 -16 13631.4 1190.31   2
   0  13  16 16041.5 1299.78   2
   0  13  16 12960.2 1442.29   1
   0 -13 -17 4238.34 404.774   4
   0 -13  17 3757.35 935.812   3
   0  13 -17 3864.17 790.844   2
   0  13  17 4438.10 858.899   2
   0  13  17 6423.80 1212.96   1
   0 -13 -17 4160.96 350.181   7
   0 -13 -18 1133.23 364.166   4
   0 -13  18 1263.93 767.876   3
   0  13 -18 1477.26 647.526   2
   0  13  18 2011.38 773.398   2
   0  13  18 1760.22 1025.70   1
   0 -13 -18 933.774 270.496   7
   0 -13 -19 2883.41 394.303   4
   0  13  19 2086.70 690.396   2
   0  13 -19 2496.48 687.398   2
   0 -13  19 3052.92 825.804   3
   0  13  19 2598.66 914.302   1
   0 -13 -19 2346.56 313.332   7
   0 -13 -20 5326.70 416.465   4
   0 -13  20 5154.35 989.341   3
   0  13  20 4866.66 798.041   2
   0  13  20 4534.77 1109.62   1
   0 -13 -20 5023.57 366.534   7
   0 -13 -21 1284.46 358.136   4
   0 -13  21 1388.78 847.611   3
   0  13  21 1797.44 625.511   2
   0  13  21 1541.17 910.679   1
   0 -13 -21 1747.94 294.028   7
   0 -13 -22-6.30412 293.254   4
   0 -13  22 1419.64 830.788   3
   0  13  22 736.976 937.513   1
   0 -13 -22 193.442 266.892   7
   0 -13 -23 2509.96 366.928   4
   0 -13  23 2119.19 785.224   3
   0  13  23 3577.99 892.417   1
   0 -13 -23 2558.81 291.688   7
   0 -13 -24 912.581 301.941   4
   0 -13  24 2191.12 722.170   3
   0  13  24 2104.92 951.448   1
   0 -13 -24 1279.97 293.511   7
   0 -13 -25 269.949 309.115   4
   0 -13  25 405.393 666.205   3
   0 -13 -25 154.393 257.484   7
   0 -13 -26 84.3655 312.026   4
   0 -13  26 373.432 737.520   3
   0  13  26-246.402 830.949   1
   0 -13 -26 11.0649 275.559   7
   0 -13 -27-47.5252 296.701   4
   0 -13  27-603.170 841.756   3
   0  13  27 1046.92 821.747   1
   0 -13 -27-462.561 290.965   7
   0 -13 -28 257.302 273.176   4
   0 -13  28-541.541 807.863   3
   0 -13 -28-126.090 260.440   7
   0  13  28 122.917 706.681   1
   0 -13 -29 836.223 289.290   7
   0 -13 -29 701.095 278.500   4
   0 -13 -30 2649.53 339.497   7
   0 -13 -30 2592.77 313.172   4
   0 -13 -31 995.466 275.434   7
   0 -13 -31 1158.39 275.609   4
   0 -13 -32 260.468 261.581   7
   0 -13 -32-145.388 259.133   4
   0 -13 -33 188.899 283.199   7
   0 -13 -33 298.759 268.752   4
   0 -13 -34 5.01534 272.977   7
   0 -13 -34 25.5524 262.667   4
   0 -13 -35 281.571 230.103   4
   0 -13 -36 1654.72 269.575   4
   0 -13 -37-86.1164 222.166   4
   0 -13 -38 1364.72 249.397   4
   0 -13 -39 441.918 196.046   4
   0 -13 -40 1275.28 220.554   4
   0 -13 -41 122.522 191.986   4
   0 -13 -42-3.33406 178.923   4
   0 -13 -43 98.7401 160.550   4
   0 -13 -45 167.806 137.105   7
   0 -13 -46 187.656 118.124   7
   0 -13 -47-32.7149 90.1339   7
   0  14   0 437.057 803.087   1
   0  14   1-55.7356 811.674   1
   0  14  -1 319.483 758.499   1
   0  14   2 115.079 759.235   1
   0  14  -2 52.4662 700.060   1
   0  14   3 234.979 803.994   1
   0  14  -3 792.353 752.712   1
   0  14   4 1402.04 864.582   1
   0  14  -4 684.501 788.701   1
   0  14  -5 843.505 747.296   1
   0  14   5 1522.34 877.048   1
   0  14  -6 550.750 802.265   1
   0  14   6 466.649 839.121   1
   0  14  -7 104.008 706.553   1
   0  14   7 236.747 757.138   1
   0  14   8-59.9441 870.271   1
   0  14  -8 303.328 636.296   1
   0 -14  -9-74.3781 400.484   4
   0  14  -9 628.281 628.081   1
   0  14   9 789.594 934.963   1
   0 -14 -10 1150.47 383.740   4
   0  14  10 1974.54 882.918   1
   0  14 -10 894.482 656.817   1
   0 -14 -11 2358.29 390.406   4
   0  14  11 2180.55 853.905   1
   0 -14 -12 522.543 360.462   4
   0  14 -12 420.970 704.429   2
   0 -14  13 6407.81 975.024   3
   0 -14 -13 7108.46 501.726   4
   0  14  13 6239.42 1175.74   1
   0  14 -13 7285.06 944.329   2
   0  14  13 4593.22 942.748   2
   0 -14  14 49.7152 728.492   3
   0 -14 -14 86.0264 363.237   4
   0  14 -14 864.324 676.684   2
   0  14  14 305.959 677.951   2
   0  14  14 186.420 844.282   1
   0 -14 -15 346.178 273.731   7
   0 -14  15 847.475 814.965   3
   0 -14 -15 417.447 376.900   4
   0  14 -15 1326.98 662.175   2
   0  14  15 1210.02 711.540   2
   0  14  15 1613.32 889.849   1
   0 -14 -16 15336.5 734.355   7
   0 -14  16 14792.9 1380.41   3
   0 -14 -16 17305.3 812.082   4
   0  14  16 16165.6 1357.54   2
   0  14 -16 13324.0 1231.80   2
   0  14  16 17375.9 1542.16   1
   0 -14 -17 1459.17 304.027   7
   0 -14 -17 1663.27 367.325   4
   0 -14  17 1672.28 824.402   3
   0  14 -17 1987.90 730.637   2
   0  14  17 2623.48 817.400   2
   0  14  17 2086.47 1012.13   1
   0 -14 -18 2108.81 293.149   7
   0 -14  18 3062.97 916.237   3
   0 -14 -18 2480.79 361.773   4
   0  14 -18 1606.68 610.696   2
   0  14  18 3026.49 806.972   2
   0  14  18 1647.38 951.708   1
   0 -14 -19 3265.88 335.844   7
   0 -14 -19 3902.01 415.071   4
   0  14  19 2592.93 660.578   2
   0 -14  19 3183.24 924.339   3
   0  14  19 3002.59 906.977   1
   0 -14 -20 2593.15 309.678   7
   0 -14 -20 2676.57 353.416   4
   0  14  20 1664.36 663.089   2
   0 -14  20 2237.47 768.964   3
   0  14  20 3467.33 1088.88   1
   0  14  21 77.8287 517.408   2
   0 -14  21-49.9042 687.614   3
   0 -14 -21 187.001 273.019   7
   0 -14 -21 116.101 333.864   4
   0 -14 -21 398.730 247.047   6
   0  14  21 1154.79 856.073   1
   0 -14  22 299.710 747.582   3
   0 -14 -22 403.814 261.601   7
   0 -14 -22 438.355 294.928   4
   0 -14  22 631.513 218.712   6
   0  14  22-322.103 944.083   1
   0 -14 -23 167.666 273.423   7
   0 -14 -23 180.256 318.202   4
   0 -14  23 1051.27 744.632   3
   0  14  23-449.608 798.317   1
   0 -14 -24 113.246 260.242   7
   0 -14 -24-170.960 279.260   4
   0 -14  24 848.918 742.750   3
   0  14  24-255.852 869.001   1
   0 -14  25 411.462 633.856   3
   0 -14 -25 150.586 262.437   7
   0 -14 -25 287.479 282.916   4
   0 -14 -26 148.969 282.336   7
   0 -14 -26 11.7319 302.704   4
   0 -14 -27-78.9588 258.281   7
   0 -14 -27-5.68376 300.416   4
   0 -14 -28 119.951 273.161   7
   0 -14 -28 138.693 279.760   4
   0 -14 -29 153.823 277.944   7
   0 -14 -29 248.588 275.927   4
   0 -14 -30 536.752 257.707   7
   0 -14 -30 325.647 266.551   4
   0 -14 -31 634.182 258.084   7
   0 -14 -31 936.929 280.122   4
   0 -14 -32 337.332 274.432   7
   0 -14 -32 221.512 259.648   4
   0 -14 -33 13.9148 248.294   7
   0 -14 -33 52.6541 237.216   4
   0 -14 -34-125.322 230.048   7
   0 -14 -34 59.7419 218.762   4
   0 -14 -35 976.272 232.018   7
   0 -14 -35 650.240 239.938   4
   0 -14 -36 701.104 228.195   7
   0 -14 -36 92.4567 197.755   4
   0 -14 -37 249.247 207.870   7
   0 -14 -37 206.770 219.066   4
   0 -14 -38 653.349 201.487   7
   0 -14 -38 202.971 178.101   4
   0 -14 -39 408.168 173.968   4
   0 -14 -40 159.240 167.032   4
   0  15   0-801.446 791.987   1
   0  15   1 2164.51 827.333   1
   0  15  -1 3011.98 906.036   1
   0  15  -2 225.930 753.720   1
   0  15   2 352.416 789.524   1
   0  15  -3 3042.34 848.774   1
   0  15   3 840.938 904.496   1
   0  15   4 244.785 776.676   1
   0  15  -4 527.324 728.365   1
   0  15  -5 10896.7 1223.52   1
   0  15   5 11386.5 1357.24   1
   0  15   6 1594.66 831.061   1
   0  15   7-257.985 894.820   1
   0  15  -7 939.387 771.778   2
   0  15   8 251.421 866.286   1
   0  15  -8 982.398 859.634   2
   0  15   8 617.347 797.188   2
   0  15   9 1753.39 862.570   1
   0  15  -9 3414.60 916.287   2
   0  15   9 2966.33 967.829   2
   0  15  10 626.557 782.490   1
   0  15  10 1775.82 891.591   2
   0  15 -10 252.578 649.342   2
   0 -15  11 52.1968 764.822   3
   0  15  11 125.970 827.973   1
   0  15  11 276.264 689.646   2
   0  15 -11 149.030 799.794   2
   0 -15  12 937.574 807.204   3
   0  15  12-63.1617 849.894   1
   0  15  12 2651.70 908.776   2
   0  15 -12 1064.23 785.717   2
   0 -15 -13 1614.81 404.078   4
   0 -15  13 1035.95 801.272   3
   0  15  13 3087.09 921.067   2
   0  15 -13 947.939 733.509   2
   0  15  13 126.302 862.635   1
   0 -15 -14 481.992 284.000   7
   0 -15 -14 676.694 371.554   4
   0 -15  14 1611.83 759.944   3
   0  15 -14 1281.08 733.322   2
   0  15  14 937.831 828.555   2
   0  15  14 317.186 818.354   1
   0 -15 -15 2725.11 315.391   7
   0 -15 -15 2617.71 384.128   4
   0 -15  15 2758.24 948.356   3
   0  15 -15 1979.77 730.721   2
   0  15  15 1864.27 770.955   2
   0  15  15 3120.05 932.356   1
   0 -15 -16 478.154 282.035   7
   0 -15  16 519.472 727.987   3
   0 -15 -16-71.9712 363.275   4
   0  15  16 724.519 741.496   2
   0  15 -16-253.401 650.160   2
   0  15  16-127.031 802.728   1
   0 -15 -17 422.217 260.157   7
   0 -15 -17 539.162 372.510   4
   0  15  17 46.3004 659.688   2
   0 -15  17 572.412 760.276   3
   0  15 -17 80.9653 586.064   2
   0  15  17 251.764 893.785   1
   0 -15 -18 221.051 267.822   7
   0 -15 -18 138.480 327.941   4
   0 -15  18 156.116 794.385   3
   0  15  18 176.874 596.509   2
   0  15  18-188.065 839.539   1
   0  15  19 251.754 536.756   2
   0 -15  19-204.980 686.281   3
   0 -15 -19 16.0689 255.820   7
   0 -15 -19 20.1568 344.679   4
   0 -15 -19 305.068 259.331   6
   0  15  19-61.7626 764.376   1
   0 -15 -20 243.878 314.743   4
   0 -15  20 514.916 244.117   6
   0 -15 -20 352.706 249.966   6
   0 -15  20 49.9989 634.573   3
   0 -15 -20 228.596 265.085   7
   0 -15 -21 250.718 250.306   7
   0 -15 -21 198.162 338.032   4
   0 -15  21 658.247 249.347   6
   0 -15 -21 385.588 249.940   6
   0 -15 -22 227.830 261.916   7
   0 -15 -22-18.7551 285.700   4
   0 -15 -23 679.556 260.958   7
   0 -15 -23 635.538 319.903   4
   0 -15 -24 66.1455 266.169   7
   0 -15 -24 147.526 294.478   4
   0 -15 -25-29.9521 253.007   7
   0 -15 -25-120.615 265.408   4
   0 -15 -26 1185.82 281.996   7
   0 -15 -26 1289.07 290.475   4
   0 -15 -27 595.668 259.231   7
   0 -15 -27 362.566 274.644   4
   0 -15 -28 1360.63 262.841   7
   0 -15 -28 1225.36 295.676   4
   0 -15 -29 758.727 263.359   7
   0 -15 -29 743.171 269.562   4
   0 -15 -30 310.963 241.843   7
   0 -15 -30 228.804 254.171   4
   0 -15 -31 1231.41 245.988   7
   0 -15 -31 677.725 227.243   4
   0 -15 -32 408.797 224.238   7
   0 -15 -32 290.715 216.229   4
   0 -15 -33 327.309 229.390   7
   0 -15 -33-89.5316 227.272   4
   0 -15 -34 64.1450 213.606   7
   0 -15 -34-130.586 201.371   4
   0 -15 -35 53.3667 197.123   7
   0 -15 -35 3.85261 197.428   4
   0 -15 -36-156.806 194.122   7
   0 -15 -36-73.0164 172.124   4
   0 -15 -37 332.638 181.942   7
   0 -15 -37 186.992 184.322   4
   0 -15 -38-48.5856 164.117   7
   0 -15 -38 47.6437 168.975   4
   0 -15 -39-33.6171 143.219   7
   0 -15 -40-25.4920 133.635   7
   0 -15 -41-40.7678 116.667   7
   0 -15 -42 56.7475 98.0236   7
   0  16   0 3746.81 936.063   2
   0  16  -1 958.536 744.475   2
   0  16   1 456.702 767.769   2
   0  16  -2 503.426 757.485   2
   0  16   3-58.9449 741.981   1
   0  16  -3 997.712 894.728   2
   0  16   4 414.157 761.796   1
   0  16  -4 2085.56 957.995   2
   0  16   4 2474.87 953.550   2
   0  16   5-303.683 813.848   1
   0  16  -5 1618.00 879.636   2
   0  16   5 1150.48 935.830   2
   0  16   6 5968.33 1043.05   1
   0  16  -6 6923.97 1021.01   2
   0  16   6 7071.99 1098.85   2
   0  16   7 249.054 873.797   1
   0  16  -7 1627.09 906.040   2
   0  16   7 1930.24 838.252   2
   0  16   8 1908.70 943.815   1
   0  16  -8 3257.44 837.017   2
   0  16   8 3215.88 1003.51   2
   0  16   9-192.312 790.405   1
   0  16  -9 1863.67 868.701   2
   0  16   9 726.960 727.181   2
   0  16  10 257.451 756.156   1
   0  16  10 1694.30 876.812   2
   0  16 -10 2272.03 858.421   2
   0 -16 -11 3333.38 322.787   7
   0  16  11 3608.66 928.139   2
   0  16 -11 2578.79 734.861   2
   0  16  11 2833.67 895.464   1
   0 -16 -12 183.983 254.926   7
   0 -16  12 475.182 799.168   3
   0  16 -12 138.715 645.814   2
   0  16  12 417.607 643.308   2
   0  16  12-62.9816 720.641   1
   0 -16  13 2119.30 767.570   3
   0  16 -13 1986.44 686.877   2
   0  16  13 1363.28 687.103   2
   0 -16 -13 1891.63 297.520   7
   0 -16  14 473.366 782.709   3
   0 -16 -14 687.508 269.981   7
   0 -16 -15 102.937 251.390   7
   0 -16 -16 378.289 263.128   7
   0 -16 -17 329.141 255.094   7
   0 -16  17 869.633 281.437   6
   0 -16 -17 428.204 275.864   6
   0 -16 -18 551.145 261.404   7
   0 -16 -18 786.598 273.067   6
   0 -16  18 979.285 269.949   6
   0 -16 -19 986.384 271.858   7
   0 -16  19 1781.32 271.678   6
   0 -16 -19 1279.12 264.048   6
   0 -16 -20 116.380 238.434   7
   0 -16 -20 37.3081 284.264   4
   0 -16 -20 238.352 250.947   6
   0 -16 -21 163.393 255.085   7
   0 -16 -21 259.842 319.965   4
   0 -16 -21 444.377 237.716   6
   0 -16 -22 350.331 241.683   7
   0 -16 -22 346.150 273.148   4
   0 -16 -23 231.488 237.224   7
   0 -16 -23 102.355 275.110   4
   0 -16 -24 145.519 235.577   7
   0 -16 -24-289.882 289.628   4
   0 -16 -25-147.276 235.081   7
   0 -16 -25-21.1261 274.558   4
   0 -16 -26 139.078 233.386   7
   0 -16 -26 325.733 266.600   4
   0 -16 -27 231.640 222.878   7
   0 -16 -27 234.891 248.724   4
   0 -16 -28 511.125 224.762   7
   0 -16 -28 28.1601 240.798   4
   0 -16 -29 1351.09 265.413   4
   0 -16 -29 2030.62 248.293   7
   0 -16 -30 2058.29 274.939   4
   0 -16 -30 2564.07 245.070   7
   0 -16 -31 1206.41 207.702   7
   0 -16 -31 527.369 217.282   4
   0 -16 -32 333.517 187.427   7
   0 -16 -32 177.837 183.266   4
   0 -16 -33 751.353 186.485   7
   0 -16 -33 454.630 203.639   4
   0 -16 -34 1286.80 185.122   7
   0 -16 -35 318.290 156.815   7
   0 -16 -36 187.043 142.144   7
   0 -16 -37 269.625 134.409   7
   0 -16 -38 154.286 116.297   7
   0 -16 -39 277.632 98.9235   7
   0 -17  -8 1499.31 268.272   7
   0 -17  -9 2658.40 295.727   7
   0 -17 -10 423.871 244.028   7
   0 -17 -11 2874.19 298.282   7
   0 -17 -12 693.267 249.981   7
   0 -17 -13 1549.43 313.042   6
   0 -17 -13 949.456 257.721   7
   0 -17  14 461.465 281.152   6
   0 -17 -14 534.845 294.068   6
   0 -17 -14-64.7222 231.417   7
   0 -17  15 1584.71 298.024   6
   0 -17 -15 1406.66 294.560   6
   0 -17 -15 830.439 249.151   7
   0 -17  16 743.914 272.150   6
   0 -17 -16 230.783 266.849   6
   0 -17 -16 197.791 230.482   7
   0 -17  17 705.880 262.615   6
   0 -17 -17 369.845 253.279   6
   0 -17 -17 242.671 239.353   7
   0 -17 -18 301.987 251.746   6
   0 -17 -18 65.4330 227.552   7
   0 -17 -19 26.4384 226.707   6
   0 -17 -19 51.6099 226.468   7
   0 -17 -20 990.612 224.089   6
   0 -17 -20 1161.50 235.465   7
   0 -17 -21 29.5672 189.472   6
   0 -17 -21 168.986 214.476   7
   0 -17 -22 8.10951 215.712   7
   0 -17 -23 82.9453 213.668   7
   0 -17 -24-92.2163 204.252   7
   0 -17 -25 433.236 212.581   7
   0 -17 -26 252.295 194.151   7
   0 -17 -27 144.149 185.931   7
   0 -17 -28 946.012 199.480   7
   0 -17 -29 564.943 181.857   7
   0 -17 -30 327.393 168.143   7
   0 -17 -31 869.650 166.706   7
   0 -17 -32 418.706 153.134   7
   0 -17 -33 734.595 144.881   7
   0 -17 -34 205.381 123.279   7
   0 -17 -35 107.063 104.735   7
   0 -17 -36 105.319 92.2318   7
   0 -18  -6 727.212 292.778   6
   0 -18  -7 1003.47 311.033   6
   0 -18   7 951.133 309.818   6
   0 -18   8 790.114 294.923   6
   0 -18  -8 812.867 296.551   6
   0 -18  -9 570.792 278.824   6
   0 -18   9 1034.71 308.644   6
   0 -18  10 840.219 287.369   6
   0 -18 -10 804.328 293.962   6
   0 -18 -11 345.509 272.984   6
   0 -18  11 816.003 279.252   6
   0 -18  12 834.024 290.612   6
   0 -18 -12 531.775 276.101   6
   0 -18 -13 428.186 269.997   6
   0 -18  13 457.954 271.007   6
   0 -18  14 496.062 264.523   6
   0 -18 -14 283.275 260.538   6
   0 -18  15 97.2575 247.301   6
   0 -18 -15 209.258 238.249   6
   0 -18  16 29.2317 233.459   6
   0 -18 -16 57.5155 224.625   6
   0 -18 -17 157.314 220.165   6
   0 -18 -18 295.103 211.179   6
   0 -18 -19 70.0279 194.180   6
   0 -18 -20 355.369 176.394   6
   0 -19   0 935.782 292.339   6
   0 -19  -1 402.031 284.799   6
   0 -19  -2 693.175 288.382   6
   0 -19  -3 582.606 278.859   6
   0 -19  -4 497.865 265.377   6
   0 -19   4 353.304 264.982   6
   0 -19   5 754.918 273.402   6
   0 -19  -5 741.088 274.471   6
   0 -19   6 679.075 277.833   6
   0 -19  -6 480.556 267.797   6
   0 -19  -7 554.994 264.610   6
   0 -19   7 737.776 267.691   6
   0 -19  -8 116.426 247.849   6
   0 -19   8 509.362 267.739   6
   0 -19   9 944.916 266.667   6
   0 -19  -9 966.774 267.033   6
   0 -19  10 1775.00 275.026   6
   0 -19 -10 1071.98 254.182   6
   0 -19  11 955.470 262.019   6
   0 -19 -11 821.107 248.248   6
   0 -19  12 334.812 247.062   6
   0 -19 -12 17.0664 227.116   6
   0 -19 -13 427.636 226.872   6
   0 -19  13 648.529 237.296   6
   0 -19  14 300.320 219.676   6
   0 -19 -14 57.7719 210.469   6
   0 -19 -15 794.708 212.843   6
   0 -19 -16 80.0586 185.945   6
   0 -19 -17-33.3437 172.405   6
   0 -19 -18 13.4623 156.140   6
   0 -19 -19-57.3111 134.988   6
   0 -20   0 1221.39 248.750   6
   0 -20  -1 629.207 234.247   6
   0 -20  -2 336.807 223.453   6
   0 -20  -3 176.679 215.379   6
   0 -20  -4 461.297 224.982   6
   0 -20   4 565.144 214.860   6
   0 -20  -5 55.8970 210.573   6
   0 -20   5 285.894 224.452   6
   0 -20   6 209.493 209.014   6
   0 -20  -6 23.4119 205.118   6
   0 -20  -7 309.058 210.650   6
   0 -20   7 112.904 215.556   6
   0 -20  -8 110.784 206.272   6
   0 -20   8 241.500 206.890   6
   0 -20  -9 1200.38 215.562   6
   0 -20   9 1627.15 226.983   6
   0 -20 -10 516.420 196.807   6
   0 -20  10 401.868 208.247   6
   0 -20  11 1608.14 221.428   6
   0 -20 -11 1502.25 205.120   6
   0 -20 -12-15.3212 173.288   6
   0 -20 -13 708.976 171.262   6
   0 -20 -14-133.391 153.899   6
   0 -20 -15 126.283 139.293   6
   0 -20 -16-8.03177 117.414   6
   0 -21   0-114.672 162.166   6
   0 -21  -1 37.9478 157.900   6
   0 -21  -2-112.479 161.307   6
   0 -21  -3-73.7122 160.811   6
   0 -21  -4-356.472 155.448   6
   0 -21   4-297.171 163.059   6
   0 -21   5-62.6398 154.289   6
   0 -21  -5-183.995 153.184   6
   0 -21   6-91.6824 155.180   6
   0 -21  -6 10.4797 144.576   6
   0 -21  -7 152.883 140.972   6
   0 -21   7 251.130 148.616   6
   0 -21   8 41.7683 140.992   6
   0 -21  -8 45.4246 137.244   6
   0 -21  -9 222.546 130.262   6
   0 -21   9 211.798 138.091   6
   0 -21 -10-68.6411 119.804   6
   0 -21 -11 230.155 109.569   6
  -1   0   3 330749. 12437.4   3
  -1   0   4 480141. 18057.8   3
  -1   0   5 21190.4 846.335   3
   1   0   6 6115.20 331.376   3
  -1   0   6 6357.23 301.516   3
  -1   0   7 379.101 93.6296   3
   1   0   7 315.707 133.014   3
  -1   0   8 117007. 4489.61   3
   1   0   8 116997. 4531.23   3
   1   0   9 3367.50 284.306   3
  -1   0   9 4461.89 273.436   3
  -1   0  10 197005. 7377.01   3
   1   0  10 187580. 7416.69   3
   1   0  11 4571.39 378.872   3
  -1   0  11 5331.86 346.872   3
  -1   0  12 321.278 178.314   3
   1   0  12 556.804 229.343   3
   1   0  13 58034.3 2270.75   3
  -1   0  13 50926.0 2200.45   3
   1   0  14 21936.0 1084.23   3
  -1   0  14 22884.3 1049.52   3
   1   0  15 19637.2 990.445   3
  -1   0  15 19042.4 947.471   3
   1   0  16 16484.6 917.674   3
  -1   0  16 17541.4 889.907   3
   1   0  17 16173.0 909.498   3
  -1   0  17 15872.6 863.025   3
  -1   0  18 31517.7 1445.56   3
   1   0  18 29548.2 1478.33   3
  -1   0  19 14709.8 864.520   3
   1   0  19 14767.5 913.012   3
   1   0  20 4695.24 546.999   3
  -1   0  20 4824.60 504.289   3
  -1   0  21 3007.43 449.296   3
   1   0  21 2320.68 489.247   3
   1   0  22 1489.86 471.655   3
  -1   0  22 1398.01 422.961   3
  -1   0  23 5141.90 602.234   3
   1   0  23 4639.95 639.124   3
   1   0  24 626.379 504.871   3
  -1   0  24 210.122 431.560   3
  -1   0  25-86.3086 451.336   3
   1   0  25 274.409 524.440   3
  -1   0  26 7172.89 778.735   3
   1   0  26 9636.81 934.233   3
   1   0  27 28493.5 1727.05   3
  -1   0  27 32165.4 1710.42   3
  -1   0  28 201.975 558.135   3
   1   0  28-222.213 568.508   3
  -1   0  29 12038.3 1061.06   3
   1   0  29 13428.1 1151.13   3
   1   0 -30 4207.83 293.700   7
   1   0  30 3614.80 843.268   3
   1   0 -31 22916.9 966.626   7
  -1   0 -31 23167.7 956.856   7
   1   0  31 24536.1 1641.04   3
   1   0 -32 14936.5 661.429   7
  -1   0 -32 14415.7 651.179   7
  -1   0 -33 2041.82 234.189   7
   1   0 -33 1926.90 250.680   7
  -1   0 -34 839.907 230.560   7
   1   0 -34 809.968 216.680   7
  -1   0 -35 816.502 221.498   7
   1   0 -35 724.637 226.255   7
  -1   0 -36 606.241 230.510   7
   1   0 -36 405.819 259.566   7
  -1   0 -37 425.157 247.593   7
   1   0 -37 94.5805 267.775   7
  -1   0 -38 311.669 243.591   7
   1   0 -38 274.142 261.370   7
   1   0 -39 204.692 264.333   7
  -1   0 -39 58.8501 259.891   7
   1   0 -40-130.368 299.321   7
  -1   0 -40 136.191 254.408   7
   1   0 -41 369.917 285.144   7
  -1   0 -41 338.194 270.209   7
  -1   0 -42 460.721 273.344   7
   1   0 -42 637.562 295.117   7
   1   0 -43-135.596 301.134   7
  -1   0 -43 42.6622 263.642   7
  -1   0 -44 628.541 260.170   7
   1   0 -44 411.575 286.812   7
  -1   0 -45 140.745 253.710   7
   1   0 -45-271.907 293.028   7
  -1   0 -46 2885.09 293.141   7
   1   0 -46 2233.39 314.235   7
   1   0 -47 471.034 257.585   5
  -1   0 -47 155.888 233.369   7
   1   0 -47-211.112 273.593   7
   1   0 -48 2114.16 249.590   5
   1   0 -48 1781.37 288.269   7
  -1   0 -48 1951.59 255.180   7
   1   0 -49 37.6048 251.805   7
  -1   0 -49 86.7926 211.341   7
  -1   0 -50 1162.21 209.316   7
   1   0 -50 1323.05 249.156   7
   1   0 -50 1308.33 216.675   5
  -1   0 -51 787.412 200.123   5
   1   0 -51 921.772 224.505   7
  -1   0 -51 790.521 179.111   7
   1   0 -51 1318.71 218.717   5
  -1   0 -52 1507.04 191.542   5
   1   0 -52 1028.53 205.410   7
   1   0 -52 1270.92 217.290   5
   1   0 -53 106.461 173.672   5
  -1   0 -53 282.731 165.672   5
  -1   0 -54 224.875 151.049   5
   1   0 -54-122.705 159.870   5
  -1   0 -55 286.052 150.406   5
   1   0 -55-34.2382 153.849   5
  -1  -1 -55 288.467 140.567   5
  -1  -1 -54 301.946 166.026   5
  -1  -1 -53 225.059 146.009   7
  -1  -1 -53 434.294 179.289   5
  -1  -1 -52 512.614 172.637   7
  -1  -1 -52 1134.40 201.040   5
  -1  -1 -51 541.620 185.060   7
  -1  -1 -51 943.472 209.997   5
  -1  -1 -50 489.909 208.522   7
   1   1 -50 479.480 218.428   7
   1   1 -49 161.721 236.417   7
  -1  -1 -49 354.138 220.407   7
   1   1 -48-4.83031 253.595   7
  -1  -1 -48 203.743 228.925   7
  -1  -1 -47 1365.80 264.234   7
   1   1 -47 1449.19 289.054   7
  -1  -1 -46 1141.05 271.351   7
   1   1 -46 953.753 281.169   7
  -1  -1 -45 378.735 264.759   7
   1   1 -45-44.8799 289.848   7
   1   1 -44 607.665 275.821   7
  -1  -1 -44 621.703 276.158   7
   1   1 -43 2297.74 322.227   7
  -1  -1 -43 2220.69 305.574   7
   1   1 -42 637.486 295.742   7
  -1  -1 -42 568.420 271.046   7
  -1  -1 -41 1770.86 292.509   7
   1   1 -41 1340.01 294.754   7
   1   1 -40 5569.92 408.859   7
  -1  -1 -40 5341.50 389.077   7
   1   1 -39 927.630 294.312   7
  -1  -1 -39 746.371 266.805   7
  -1  -1 -38 1185.69 275.840   7
   1   1 -38 1109.28 280.041   7
  -1  -1 -37 702.828 241.018   7
   1   1 -37 1128.85 261.298   7
   1   1 -36 145.190 227.179   7
  -1  -1 -36 258.165 255.159   7
  -1  -1 -35 986.909 235.961   7
   1   1 -35 1164.97 242.166   7
   1  -1  35 647.570 776.206   3
   1   1 -34 528.614 229.036   7
  -1  -1 -34 657.761 234.795   7
   1  -1  34 1154.49 796.002   3
  -1  -1 -33 1826.57 231.225   7
   1   1 -33 1476.70 242.030   7
   1  -1  33 1432.51 735.218   3
  -1  -1 -32 1821.50 237.152   7
   1   1 -32 1563.72 232.859   7
   1  -1  32 1478.42 773.166   3
   1   1 -31 5906.89 352.709   7
  -1  -1 -31 6070.66 348.436   7
   1  -1  31 6617.13 953.608   3
   1   1 -30 4459.52 292.843   7
   1  -1  30 5340.30 851.576   3
   1  -1  29 5611.74 855.224   3
   1  -1  28 3114.72 681.657   3
   1  -1  27 936.306 540.863   3
   1  -1  26 6972.45 799.463   3
   1  -1  25 3291.53 604.754   3
   1  -1  24 3407.82 603.496   3
   1  -1  23 556.973 495.323   3
  -1   1  23 513.130 397.841   3
   1  -1  22 8513.86 736.564   3
  -1   1  22 9089.95 723.711   3
  -1   1  21 11407.6 794.611   3
   1  -1  21 11151.7 831.301   3
   1  -1  20 37744.7 1805.94   3
  -1   1  20 37374.9 1762.26   3
  -1   1  19 56729.8 2445.42   3
   1  -1  19 55875.8 2492.24   3
  -1   1  18 52186.7 2282.95   3
   1  -1  18 53147.7 2327.52   3
  -1   1  17 18163.3 955.005   3
   1  -1  17 17996.0 981.391   3
   1  -1  16 9443.64 646.753   3
  -1   1  16 9822.51 620.748   3
   1  -1  15 4963.12 443.585   3
  -1   1  15 5861.64 448.329   3
  -1   1  14 25920.4 1178.10   3
   1  -1  14 24765.0 1194.76   3
  -1   1  13 12383.7 691.468   3
   1  -1  13 14509.4 737.556   3
  -1   1  12 109635. 4474.02   3
   1  -1  12 120395. 4518.87   3
  -1   1  11 46080.4 1975.66   3
   1  -1  11 51085.0 2017.87   3
  -1   1  10 146961. 5731.42   3
   1  -1  10 151078. 5771.55   3
  -1   1   9 177336. 6500.35   3
   1  -1   9 160003. 6527.70   3
   1  -1   8 41797.6 1774.56   3
  -1   1   8 44604.0 1747.40   3
   1  -1   7 80789.6 3203.27   3
   1   1  -7 82467.0 3138.31   2
   1  -1   6 52350.7 2042.56   3
   1   1  -6 50726.1 1990.80   2
   1   1  -5 37476.4 1524.58   1
   1   1  -5 36836.5 1451.41   2
   1   1  -4 4029.10 257.733   1
   1   1  -4 4328.74 220.154   2
   1   1  -3 468658. 19182.8   1
   1   1  -3 531331. 19139.0   2
   1   1  -2 580641. 21852.4   2
   1   1  -1 226104. 8548.11   2
   1   1   0 96795.6 3694.68   2
   1   1   4 3996.28 211.147   2
   1   1   5 33066.6 1306.65   2
  -1  -1   6 53028.8 2059.90   3
   1   1   6 51714.9 2040.63   2
   1   1   6 53777.1 2108.01   3
   1   1   7 74908.1 3081.69   3
   1   1   7 73470.1 3009.02   2
  -1  -1   8 45036.0 1684.36   3
   1   1   8 42774.4 1637.47   2
  -1  -1   9 172303. 6549.00   3
   1   1   9 169285. 6488.71   2
   1   1   9 174474. 6602.10   3
  -1  -1  10 139882. 5313.66   3
   1   1  10 134718. 5357.19   3
   1   1  11 50346.3 2007.48   3
  -1  -1  11 45800.9 1956.39   3
   1   1  12 116882. 4660.95   3
  -1  -1  12 119430. 4621.59   3
  -1  -1  13 18277.2 870.018   3
   1   1  13 17933.4 921.486   3
   1   1  14 26909.1 1254.93   3
  -1  -1  14 25984.7 1194.04   3
   1   1  15 5626.32 485.890   3
  -1  -1  15 5157.71 412.961   3
   1   1  16 10512.6 690.280   3
  -1  -1  16 11021.1 646.496   3
  -1  -1  17 21159.9 1075.99   3
   1   1  17 22526.4 1159.08   3
   1   1  18 43334.3 2010.28   3
  -1  -1  18 44582.6 1952.76   3
  -1  -1  19 67836.8 2872.23   3
   1   1  19 67936.7 2938.71   3
  -1  -1  20 42254.4 1897.57   3
   1   1  20 39545.3 1942.38   3
   1   1  21 20433.0 1188.62   3
  -1  -1  21 19984.3 1122.12   3
   1   1  22 9763.91 821.467   3
  -1  -1  22 10026.3 752.723   3
  -1  -1  23 667.092 397.919   3
   1   1  23-246.201 491.971   3
   1   1  24 2561.08 595.824   3
  -1  -1  24 2784.50 524.410   3
   1   1  25 3119.59 632.977   3
  -1  -1  25 4103.96 618.916   3
  -1  -1  26 8390.33 782.998   3
  -1  -1  27 2863.94 610.584   3
  -1  -1  28 3332.38 639.496   3
  -1  -1  29 7242.20 861.397   3
  -1  -1  30 4790.40 753.636   3
   1  -1 -30 4653.75 307.635   7
  -1  -1  31 4999.56 815.065   3
   1  -1 -31 4325.86 298.481   7
  -1   1 -31 4160.59 276.130   7
  -1  -1  32 1659.63 660.074   3
  -1   1 -32 1401.35 210.224   7
   1  -1 -32 1508.94 213.201   7
  -1  -1  33 1386.02 737.645   3
   1  -1 -33 1028.64 234.105   7
  -1   1 -33 923.538 211.786   7
  -1   1 -34 843.967 211.116   7
   1  -1 -34 603.919 247.381   7
   1  -1 -35 1296.54 258.392   7
  -1   1 -35 1394.07 230.328   7
   1  -1 -36 353.344 236.131   7
  -1   1 -36 411.689 226.089   7
   1  -1 -37 465.145 281.324   7
  -1   1 -37 385.157 238.110   7
   1  -1 -38 1441.80 290.267   7
  -1   1 -38 1256.28 266.134   7
  -1   1 -39 1335.00 271.268   7
   1  -1 -39 1475.70 290.236   7
   1  -1 -40 5339.19 407.728   7
  -1   1 -40 5167.77 366.568   7
   1  -1 -41 956.060 287.176   7
  -1   1 -41 1272.08 263.505   7
   1  -1 -42 582.255 312.115   7
  -1   1 -42 636.758 257.679   7
   1  -1 -43 3462.26 350.240   7
  -1   1 -43 2854.05 304.863   7
  -1   1 -44 1025.72 262.557   7
   1  -1 -44 469.378 310.821   7
   1  -1 -45 102.972 281.133   7
  -1   1 -45 204.504 239.631   7
   1  -1 -46 1293.12 303.698   7
  -1   1 -46 1477.83 260.635   7
   1  -1 -47 1814.82 258.446   5
  -1   1 -47 1683.51 250.768   7
   1  -1 -47 1366.87 297.882   7
   1  -1 -48 524.646 239.972   5
  -1   1 -48 284.266 209.709   7
   1  -1 -48 55.4746 249.628   7
   1  -1 -49 577.185 225.121   5
  -1   1 -49 209.466 187.500   7
   1  -1 -49 318.665 249.598   7
   1  -1 -50 881.016 227.876   5
   1  -1 -50 48.7195 231.790   7
   1  -1 -51 791.906 198.099   5
   1  -1 -51 493.089 223.155   7
   1  -1 -52 548.812 186.847   5
   1  -1 -52 443.235 198.231   7
   1  -1 -53 95.6495 181.738   5
   1  -1 -53 122.301 174.253   7
   1  -1 -54-40.4039 165.504   5
   1  -1 -55 106.809 140.714   5
   1   2 -55-120.119 143.741   5
  -1  -2 -55 329.758 136.914   5
   1   2 -54 172.381 150.903   5
  -1  -2 -54 260.746 154.733   5
  -1  -2 -54 238.690 126.632   7
   1   2 -53-23.3004 160.460   5
  -1  -2 -53-187.816 146.161   7
  -1  -2 -52 1054.21 197.409   5
   1   2 -52 743.854 193.789   5
  -1  -2 -52 685.835 178.591   7
  -1  -2 -51 1100.87 212.460   5
   1   2 -51 930.574 215.004   5
  -1  -2 -51 785.954 201.774   7
   1   2 -50 913.078 211.453   5
  -1  -2 -50 216.324 202.910   7
   1   2 -49 1267.89 226.966   5
  -1  -2 -49 1044.18 233.833   7
   1   2 -48 663.965 246.376   7
  -1  -2 -48 1142.32 246.418   7
   1   2 -48 1533.79 246.033   5
   1   2 -47 1356.68 272.071   7
  -1  -2 -47 1662.52 268.287   7
   1   2 -47 1770.07 262.334   5
   1   2 -46 774.704 269.294   7
  -1  -2 -46 664.745 264.123   7
   1   2 -45 1303.63 283.027   7
  -1  -2 -45 1038.84 278.971   7
  -1  -2 -44 3198.66 336.790   7
   1   2 -44 3164.15 351.295   7
   1   2 -43 5493.18 396.003   7
  -1  -2 -43 4897.70 377.242   7
  -1  -2 -42 313.592 269.733   7
   1   2 -42 744.172 278.531   7
   1   2 -41 1853.33 318.215   7
  -1  -2 -41 1876.44 314.960   7
   1   2 -40 502.605 280.729   7
  -1  -2 -40 256.598 261.032   7
  -1  -2 -39 1446.68 290.046   7
   1   2 -39 1542.99 286.111   7
   1   2 -38 1686.67 278.934   7
  -1  -2 -38 1357.68 293.602   7
   1   2 -37 6204.06 400.974   7
  -1  -2 -37 6739.13 409.056   7
   1  -2  37 7255.94 1114.84   3
  -1  -2 -36 2066.87 284.487   7
   1   2 -36 2389.95 273.494   7
   1  -2  36 2247.63 855.112   3
   1   2 -35 5430.95 357.416   7
  -1  -2 -35 5436.15 365.596   7
  -1  -2 -34 2422.76 269.336   7
   1   2 -34 2200.34 255.984   7
   1  -2  34 2747.25 827.631   3
   1   2 -33 516.044 201.648   7
  -1  -2 -33 258.113 219.823   7
   1  -2  33 544.616 765.078   3
  -1  -2 -32 652.753 203.758   7
   1   2 -32 663.343 199.946   7
   1  -2  32 991.648 718.697   3
   1   2 -31 7762.26 422.669   7
  -1  -2 -31 8839.06 433.129   7
   1  -2  31 8012.25 985.471   3
  -1  -2 -30 589.810 176.615   7
   1  -2  30 466.276 638.384   3
   1   2 -30 447.334 191.512   7
   1  -2  29 37.1753 607.508   3
   1  -2  28 10611.2 992.504   3
   1  -2  27 4314.21 704.422   3
   1  -2  26 5122.77 732.808   3
   1  -2  25 904.525 547.588   3
   1  -2  24 5314.63 670.964   3
   1  -2  23 8757.43 796.374   3
   1  -2  22 2783.30 527.646   3
   1  -2  21 12707.1 880.576   3
   1  -2  20 8830.15 720.053   3
   1  -2  19 8871.42 702.004   3
   1  -2  18 10922.7 729.218   3
   1  -2  17 10168.3 695.683   3
   1  -2  16 12355.2 756.231   3
   1  -2  15 1778.40 336.038   3
   1  -2  14 18819.8 984.936   3
   1  -2  13 4792.29 434.109   3
   1   2 -13 5470.34 292.653   2
   1  -2  12 4877.31 402.339   3
   1   2 -12 4483.17 269.036   2
   1  -2  11 108508. 4170.14   3
   1   2 -11 104001. 4043.88   2
   1  -2  10 87127.9 3384.89   3
   1   2 -10 83874.9 3277.64   2
   1  -2   9 215871. 8262.52   3
   1   2  -9 214913. 8175.06   2
   1  -2   8 177939. 6884.13   3
   1   2  -8 179210. 6925.59   1
   1   2  -8 179398. 6815.17   2
   1  -2   7 304153. 11873.1   3
   1   2  -7 323214. 11922.4   1
   1   2  -6 1084.48 219.204   1
   1   2  -5 27088.6 1191.54   1
   1   2  -4 63531.6 2532.73   1
   1   2  -3 72785.9 2870.76   1
   1   2  -2 107519. 4161.99   1
   1   2  -1 619.130 110.985   1
   1   2   0 50754.2 2024.20   1
   1   2   1 1044.25 143.283   1
  -1   2  -1 1025.02 98.9729   1
  -1   2  -2 100226. 3828.71   1
  -1   2  -3 66665.4 2579.76   1
  -1   2  -4 72356.0 2805.51   1
  -1   2  -5 26771.6 1102.99   1
   1   2   9 225619. 8492.52   2
  -1  -2   9 220088. 8524.45   3
   1   2  10 75208.6 2906.40   2
  -1  -2  10 73384.7 2957.15   3
   1   2  11 104579. 4111.99   2
  -1  -2  11 110900. 4194.31   3
   1   2  12 4142.20 258.881   2
  -1  -2  12 4649.73 347.868   3
   1   2  13 6852.08 372.391   2
  -1  -2  13 7982.62 482.449   3
   1   2  14 22741.7 974.015   2
  -1  -2  14 24308.8 1101.03   3
  -1  -2  15 946.877 266.042   3
  -1  -2  16 12220.5 729.507   3
  -1  -2  17 8211.15 575.080   3
  -1  -2  18 12775.2 772.459   3
  -1  -2  19 8630.99 643.560   3
  -1  -2  20 5509.76 533.129   3
  -1  -2  21 14206.2 895.146   3
  -1  -2  22 2198.11 443.258   3
  -1  -2  23 12133.1 872.308   3
  -1  -2  24 8741.84 774.982   3
  -1  -2  25 494.681 454.956   3
  -1  -2  26 7708.17 751.779   3
  -1  -2  27 4299.06 680.449   3
  -1  -2  28 11225.9 950.703   3
   1  -2 -29 295.432 178.376   7
  -1  -2  29 378.482 545.607   3
  -1  -2  30 942.038 622.101   3
   1  -2 -30 454.633 185.585   7
  -1  -2  31 8872.98 930.267   3
  -1   2 -31 8106.57 398.431   7
   1  -2 -31 7527.57 421.929   7
  -1  -2  32 529.424 647.665   3
   1  -2 -32 450.361 209.080   7
  -1   2 -32 655.450 192.395   7
  -1  -2  33 910.102 676.420   3
   1  -2 -33 268.152 212.737   7
  -1   2 -33 472.844 197.302   7
  -1  -2  34 2862.24 824.984   3
  -1   2 -34 2966.34 262.521   7
   1  -2 -34 2569.57 290.065   7
  -1  -2  35 4195.48 873.141   3
   1  -2 -35 4039.90 319.963   7
  -1   2 -35 4461.28 306.038   7
  -1  -2  36 2700.36 846.543   3
  -1   2 -36 2713.67 272.846   7
   1  -2 -36 2740.09 308.129   7
  -1   2 -37 6217.48 380.082   7
   1  -2 -37 5871.58 406.641   7
  -1   2 -38 1142.15 252.877   7
   1  -2 -38 1182.12 283.125   7
  -1   2 -39 1791.16 267.606   7
   1  -2 -39 1725.87 321.992   7
   1  -2 -40 476.141 280.345   7
  -1   2 -40 263.018 248.465   7
   1  -2 -41 1753.49 322.635   7
  -1   2 -41 1235.09 263.809   7
   1  -2 -42 883.232 295.210   7
  -1   2 -42 905.917 255.136   7
   1  -2 -43 4701.72 395.748   7
  -1   2 -43 4600.40 343.869   7
  -1   2 -44 3528.22 315.183   7
   1  -2 -44 3822.19 361.244   7
  -1   2 -45 1138.05 244.058   7
   1  -2 -45 924.676 299.135   7
   1  -2 -46 1381.66 260.205   5
   1  -2 -46 832.217 316.905   7
  -1   2 -46 899.398 232.389   7
   1  -2 -47 1764.48 270.316   5
   1  -2 -47 1184.67 288.801   7
  -1   2 -47 896.938 225.330   7
   1  -2 -48 1431.03 233.751   5
   1  -2 -48 1263.93 281.892   7
   1  -2 -49 1495.24 247.733   5
   1  -2 -49 1132.50 263.726   7
   1  -2 -50 578.681 213.788   5
   1  -2 -50 300.973 235.646   7
  -1   2 -51 834.213 187.624   5
   1  -2 -51 501.114 198.343   5
   1  -2 -51 640.383 222.631   7
  -1   2 -52 1081.45 181.293   5
   1  -2 -52 707.750 199.005   5
   1  -2 -52 835.280 209.925   7
  -1   2 -53 395.643 160.125   5
   1  -2 -53 161.348 175.678   5
   1  -2 -53 294.417 182.802   7
   1  -2 -54 276.396 157.854   5
  -1   2 -54 417.782 152.130   5
   1  -2 -54-42.3645 160.361   7
   1  -2 -55-24.2405 136.824   5
  -1   2 -55 129.928 142.762   5
  -1  -3 -54 118.439 144.172   5
   1   3 -54 43.0868 149.828   5
  -1  -3 -54-2.21856 132.787   7
  -1  -3 -53 97.7411 153.214   5
   1   3 -53 72.5973 166.442   5
  -1  -3 -53-67.9081 152.765   7
  -1  -3 -52 235.802 165.461   5
   1   3 -52 312.466 186.341   5
  -1  -3 -52 144.592 174.958   7
  -1  -3 -51 582.744 181.844   5
   1   3 -51 779.707 204.237   5
  -1  -3 -51 366.479 195.291   7
  -1  -3 -50 789.888 193.863   5
   1   3 -50 499.670 194.509   5
  -1  -3 -50 723.943 214.390   7
   1   3 -49 639.709 214.364   5
  -1  -3 -49 191.038 225.107   7
   1   3 -48 884.037 221.570   5
  -1  -3 -48 466.651 244.786   7
  -1  -3 -47 1400.92 272.106   7
   1   3 -47 1845.29 259.225   5
  -1  -3 -46 2178.30 297.806   7
   1   3 -46 2552.24 261.352   5
  -1  -3 -45 790.610 284.699   7
   1   3 -45 109.399 260.828   7
  -1  -3 -44 2613.85 327.783   7
   1   3 -44 2503.33 306.534   7
  -1  -3 -43 2766.96 339.377   7
   1   3 -43 3126.47 322.619   7
   1   3 -42 2199.81 314.157   7
  -1  -3 -42 1915.19 296.610   7
  -1  -3 -41 1768.03 296.113   7
   1   3 -41 1752.49 302.132   7
  -1  -3 -40 1977.64 315.126   7
   1   3 -40 1681.19 284.208   7
   1  -3  40 1433.63 818.041   3
  -1  -3 -39 8218.29 473.357   7
   1   3 -39 7526.45 457.216   7
  -1  -3 -38 7358.20 439.012   7
   1   3 -38 7374.64 442.537   7
   1  -3  38 7921.09 1200.40   3
   1   3 -37 1979.22 275.148   7
  -1  -3 -37 1500.42 289.905   7
   1   3 -36 4933.23 345.971   7
  -1  -3 -36 5047.33 369.315   7
   1  -3  36 4905.19 955.664   3
  -1  -3 -35 1832.43 260.885   7
   1   3 -35 2159.86 266.413   7
   1  -3  35 2421.41 854.548   3
  -1  -3 -34 4769.01 341.409   7
   1   3 -34 4552.16 329.606   7
   1  -3  34 4996.05 876.078   3
  -1  -3 -33 491.154 224.016   7
   1  -3  33 266.582 742.121   3
   1   3 -33 468.189 223.456   7
   1  -3  32 2216.93 760.399   3
   1   3 -32 1710.51 224.422   7
  -1  -3 -32 1956.73 235.670   7
   1  -3  31 2250.09 707.070   3
  -1  -3 -31 2025.33 244.366   7
   1   3 -31 1684.30 209.166   7
   1  -3  30 11837.7 1084.85   3
   1   3 -30 11273.5 523.119   7
  -1  -3 -30 11141.8 526.836   7
   1  -3  29 2787.98 713.421   3
  -1  -3 -29 2865.40 236.553   7
   1  -3  28 3886.88 712.284   3
   1  -3  27 3219.50 724.174   3
   1  -3  26 192.932 492.277   3
   1  -3  25 4218.41 664.114   3
   1  -3  24 1597.67 527.441   3
   1  -3  23 18530.1 1168.12   3
   1  -3  22 14841.3 996.600   3
   1  -3  21 10727.8 821.910   3
   1  -3  20 2022.43 466.735   3
   1  -3  19 23500.3 1271.31   3
   1  -3  18 93463.9 3892.96   3
   1   3 -17 5797.40 335.509   2
   1  -3  17 7010.26 592.838   3
   1   3 -16 14648.4 695.475   2
   1  -3  16 16998.2 916.105   3
   1   3 -15 1640.39 181.871   2
   1  -3  15 1904.91 348.691   3
   1   3 -14 11115.9 548.333   2
   1  -3  14 11794.7 700.858   3
   1   3 -13 27120.2 1143.91   2
   1  -3  13 26455.2 1260.62   3
   1   3 -12 68938.1 2763.85   2
   1  -3  12 71882.1 2882.55   3
   1  -3  11 89332.8 3591.10   3
   1   3 -10 7640.36 532.451   1
   1  -3  10 5786.51 460.993   3
   1   3  -9 47292.0 1830.62   1
   1  -3   9 37073.2 1734.22   3
   1   3  -8 54331.0 2286.66   1
   1   3  -7 310487. 11895.0   1
   1   3  -6 215073. 8290.52   1
   1   3  -5 44420.5 1862.80   1
   1   3  -4 4431.21 356.657   1
   1   3  -3 143126. 5552.92   1
   1   3  -2 25490.6 1131.92   1
   1   3  -1 20666.8 942.277   1
   1   3   0 27329.8 1191.22   1
   1   3   1 21813.4 1000.56   1
  -1   3  -1 22941.0 958.392   1
  -1   3  -2 29012.3 1207.28   1
  -1   3  -3 150698. 5776.17   1
  -1   3  -4 2681.74 226.881   1
  -1   3  -5 50731.2 2041.49   1
  -1   3  -6 260793. 9947.03   1
  -1   3  -7 292983. 11156.7   1
  -1   3  -8 46668.1 1926.24   1
  -1  -3  11 86350.8 3444.28   3
  -1  -3  12 76383.1 3082.89   3
   1   3  13 25005.0 1093.28   2
  -1  -3  13 24164.9 1151.76   3
   1   3  14 9511.65 509.425   2
  -1  -3  14 9572.64 599.190   3
  -1  -3  15 1278.47 288.214   3
   1   3  15 808.714 160.063   2
   1   3  16 15650.8 749.288   2
  -1  -3  16 17757.4 896.731   3
   1   3  17 5550.17 349.678   2
  -1  -3  17 5517.11 479.260   3
   1   3  18 96846.7 3892.37   2
  -1  -3  18 110496. 4128.02   3
  -1  -3  19 29941.3 1490.83   3
  -1  -3  20 3283.37 475.373   3
  -1  -3  21 11591.5 796.939   3
  -1  -3  22 16667.2 1020.10   3
  -1  -3  23 20757.4 1201.47   3
  -1  -3  24 4873.33 615.626   3
  -1  -3  25 4197.88 623.391   3
  -1  -3  26 29.2420 466.005   3
  -1  -3  27 3338.29 647.683   3
  -1  -3  28 4346.16 698.449   3
   1  -3 -29 2195.45 224.058   7
  -1  -3  29 2033.33 604.851   3
   1  -3 -30 11552.2 549.070   7
  -1  -3  30 13048.7 1068.77   3
   1  -3 -31 1061.32 225.747   7
  -1   3 -31 858.786 175.232   7
  -1  -3  32 2357.71 678.505   3
   1  -3 -32 1958.77 242.854   7
  -1   3 -32 1677.05 206.781   7
  -1  -3  33 875.767 659.589   3
  -1   3 -33 433.546 192.274   7
   1  -3 -33 253.011 236.902   7
  -1   3 -34 3234.42 263.320   7
   1  -3 -34 3242.41 289.351   7
  -1  -3  35 1469.21 733.291   3
   1  -3 -35 2072.06 299.095   7
  -1   3 -35 1854.30 233.369   7
  -1  -3  36 3156.63 891.750   3
   1  -3 -36 3911.48 318.086   7
  -1   3 -36 3389.40 286.550   7
  -1  -3  37 1996.16 812.603   3
  -1   3 -37 1865.76 253.570   7
   1  -3 -37 1914.76 306.512   7
  -1  -3  38 6649.11 1007.35   3
  -1   3 -38 7685.35 431.622   7
   1  -3 -38 7994.08 457.489   7
  -1  -3  39 7113.56 1053.50   3
   1  -3 -39 7179.68 462.961   7
  -1   3 -39 7045.37 414.584   7
   1  -3 -40 1696.36 298.529   7
  -1   3 -40 1664.45 258.913   7
  -1   3 -41 2337.51 275.893   7
   1  -3 -41 2334.34 339.974   7
   1  -3 -42 1614.43 307.694   7
  -1   3 -42 1856.45 257.493   7
  -1   3 -43 2053.89 264.790   7
   1  -3 -43 2195.28 339.479   7
  -1   3 -44 2268.72 262.686   7
   1  -3 -44 2385.59 335.552   7
   1  -3 -45 761.239 238.776   5
   1  -3 -45 424.749 281.020   7
   1  -3 -46 3052.16 293.075   5
   1  -3 -46 2068.84 320.797   7
   1  -3 -47 1696.93 241.562   5
   1  -3 -47 1220.52 298.430   7
   1  -3 -48 755.978 229.800   5
   1  -3 -48 375.831 273.189   7
   1  -3 -49 385.520 208.271   5
   1  -3 -49 14.0819 245.204   7
  -1   3 -50 692.792 200.209   5
   1  -3 -50 641.238 211.912   5
   1  -3 -50 436.431 239.046   7
  -1   3 -51 704.473 183.235   5
   1  -3 -51 728.488 210.192   5
   1  -3 -51 626.870 231.207   7
  -1   3 -52 671.229 170.189   5
   1  -3 -52 312.675 181.171   5
   1  -3 -52 128.262 197.139   7
  -1   3 -53 393.567 156.938   5
   1  -3 -53 126.823 157.568   5
   1  -3 -53 94.7385 180.253   7
   1  -3 -54 164.965 154.162   5
  -1   3 -54 55.3983 145.205   5
   1  -3 -54-95.2103 160.686   7
   1  -3 -55-121.460 142.420   7
  -1  -4 -55-24.0371 102.343   7
   1   4 -54 169.072 141.495   5
  -1  -4 -54 134.553 129.943   7
  -1  -4 -53 273.286 145.983   5
   1   4 -53 220.655 153.668   5
  -1  -4 -53-43.3234 157.956   7
   1   4 -52 122.283 162.559   5
  -1  -4 -52 243.642 157.036   5
  -1  -4 -52 71.6217 175.398   7
  -1  -4 -51 879.466 176.404   5
   1   4 -51 731.982 193.597   5
  -1  -4 -51 931.046 204.161   7
  -1  -4 -50 723.106 184.560   5
   1   4 -50 412.893 197.800   5
  -1  -4 -50 229.186 207.758   7
  -1  -4 -49 529.415 192.828   5
   1   4 -49 269.393 190.517   5
  -1  -4 -49-97.6097 224.783   7
   1   4 -48 749.964 217.694   5
  -1  -4 -48 255.850 242.859   7
  -1  -4 -47 3653.43 323.094   7
   1   4 -47 3611.71 283.413   5
  -1  -4 -46 490.606 271.199   7
   1   4 -46 1037.00 246.047   5
  -1  -4 -45 848.494 292.409   7
   1   4 -45 1212.77 231.209   5
  -1  -4 -44 2318.49 319.029   7
  -1  -4 -43 5831.67 405.862   7
  -1  -4 -42 1689.78 300.275   7
   1   4 -42 2066.42 293.327   7
  -1  -4 -41 6761.41 441.379   7
   1   4 -41 7134.02 435.684   7
   1  -4  41 8187.08 1186.23   3
   1   4 -40 3472.66 330.563   7
  -1  -4 -40 4182.13 367.096   7
  -1  -4 -39 6552.64 429.916   7
   1   4 -39 6719.48 416.819   7
   1   4 -38 376.777 260.845   7
  -1  -4 -38 218.646 258.623   7
   1  -4  38-53.7534 730.367   3
   1   4 -37 1386.14 268.648   7
  -1  -4 -37 1231.06 284.853   7
   1  -4  37 514.502 797.756   3
  -1  -4 -36 1741.70 297.250   7
   1   4 -36 1615.06 269.429   7
   1  -4  36 2628.07 851.561   3
  -1  -4 -35 126.512 235.721   7
   1   4 -35 88.7769 214.107   7
   1  -4  35 336.089 699.204   3
  -1  -4 -34 883.064 233.354   7
   1   4 -34 690.561 219.321   7
   1  -4  34 559.615 730.216   3
  -1  -4 -33 3226.28 301.495   7
   1   4 -33 3327.65 283.221   7
   1  -4  33 3273.49 856.614   3
  -1  -4 -32 1664.70 246.483   7
   1  -4  32 1508.33 722.385   3
   1   4 -32 1716.23 225.953   7
   1  -4  31 1654.33 680.180   3
   1   4 -31 1600.03 211.208   7
  -1  -4 -31 1598.77 219.724   7
   1  -4  30 2725.39 762.448   3
  -1  -4 -30 2880.91 252.550   7
   1   4 -30 2836.82 244.860   7
   1  -4  29 7610.18 897.231   3
   1   4 -29 6376.13 357.553   7
  -1  -4 -29 7406.86 380.364   7
   1  -4  28 1765.49 638.963   3
  -1  -4 -28 1632.79 208.758   7
   1  -4  27 11528.1 1008.93   3
   1  -4  26 2916.69 659.040   3
   1  -4  25 4078.20 658.972   3
   1  -4  24 57.0831 459.512   3
   1  -4  23 6572.24 712.532   3
  -1   4  22 6952.29 396.856   2
   1  -4  22 10186.5 799.547   3
   1  -4  21-229.696 445.813   3
   1  -4  20 20099.3 1208.15   3
   1  -4  19 18192.1 1067.52   3
   1   4 -19 16392.1 787.346   2
   1  -4  18 39482.4 1858.20   3
   1   4 -18 39213.9 1638.95   2
   1  -4  17 22160.7 1199.08   3
   1   4 -17 22448.6 1001.16   2
   1  -4  16 426.013 352.618   3
   1   4 -16 547.750 183.764   2
   1   4 -15 2051.54 249.164   2
   1  -4  15 1932.22 383.880   3
   1   4 -14 821.007 205.571   2
   1  -4  14 778.494 327.256   3
   1  -4  13 35300.0 1613.86   3
   1  -4  12 44998.4 2021.74   3
   1   4 -12 48750.8 2100.48   1
   1  -4  11 82874.1 3456.15   3
   1   4 -11 88339.7 3535.30   1
   1  -4  10 24295.4 1174.70   3
   1   4 -10 25349.1 1242.17   1
   1   4  -9 36654.1 1678.69   1
   1   4  -8 55561.7 2395.75   1
   1   4  -7 172980. 6770.11   1
   1   4  -6 277916. 10688.7   1
   1   4  -5 47486.2 2033.44   1
   1   4  -4 32185.0 1449.92   1
   1   4  -3 18417.8 914.096   1
   1   4  -2 2941.33 307.330   1
   1   4  -1 13897.8 738.080   1
   1   4   0 8299.03 529.625   1
  -1   4  -1 17681.6 826.681   1
   1   4   1 17781.4 877.147   1
  -1   4  -2 2382.47 250.674   1
   1   4   2 2793.27 299.613   1
  -1   4  -3 20372.3 936.709   1
  -1   4  -4 32154.1 1381.18   1
  -1   4  -5 44961.5 1873.03   1
  -1   4  -6 287690. 10992.9   1
  -1   4  -7 156965. 6109.92   1
  -1   4  -8 51622.9 2164.17   1
  -1   4  -9 35076.6 1541.94   1
  -1   4 -10 23660.3 1128.04   1
  -1  -4  13 40643.1 1785.75   3
  -1  -4  14 951.900 299.730   3
   1   4  15 2493.87 291.282   2
  -1  -4  15 2390.48 361.506   3
   1   4  16 664.408 216.965   2
  -1  -4  16 716.675 324.177   3
   1   4  17 28307.5 1277.45   2
  -1  -4  17 30117.1 1410.35   3
   1   4  18 36683.3 1604.72   2
  -1  -4  18 40723.9 1780.12   3
   1   4  19 13794.1 707.360   2
  -1  -4  19 14789.6 887.592   3
   1   4  20 17559.2 851.061   2
  -1  -4  20 18964.6 1067.64   3
  -1  -4  21 773.926 459.797   3
  -1  -4  22 10831.7 837.888   3
  -1  -4  23 8384.68 750.246   3
  -1  -4  24 968.756 465.510   3
  -1  -4  25 5796.75 681.380   3
  -1  -4  26 2344.27 584.018   3
  -1  -4  27 11294.1 959.387   3
   1  -4 -28 1196.84 185.547   7
  -1  -4  28 2089.78 612.636   3
   1  -4 -29 6902.79 376.699   7
  -1  -4  29 5788.80 771.043   3
   1  -4 -30 2475.33 232.613   7
  -1  -4  30 2157.68 639.366   3
   1  -4 -31 1115.88 239.208   7
  -1   4 -31 1186.59 177.916   7
   1  -4 -32 1463.76 231.952   7
  -1   4 -32 1407.44 199.432   7
  -1  -4  32 1207.00 626.689   3
   1  -4 -33 4220.31 336.519   7
  -1   4 -33 4116.26 282.174   7
  -1  -4  33 4281.42 792.894   3
   1  -4 -34 1007.37 238.361   7
  -1  -4  34 870.889 698.551   3
  -1   4 -34 1043.44 202.678   7
  -1  -4  35 540.708 680.409   3
   1  -4 -35 856.475 278.273   7
  -1   4 -35 472.674 194.399   7
  -1  -4  36 2519.87 816.095   3
   1  -4 -36 2181.64 286.997   7
  -1   4 -36 2384.29 246.065   7
  -1  -4  37 1216.44 745.503   3
   1  -4 -37 929.150 288.557   7
  -1   4 -37 762.925 219.685   7
  -1  -4  38 258.459 738.753   3
  -1   4 -38 143.834 208.149   7
   1  -4 -38 393.064 251.222   7
  -1  -4  39 7542.67 1053.45   3
   1  -4 -39 6855.73 432.204   7
  -1   4 -39 5156.98 348.698   7
  -1   4 -40 3774.29 298.739   7
   1  -4 -40 3837.34 363.554   7
   1  -4 -41 6270.45 424.277   7
   1  -4 -42 3093.30 353.940   7
   1  -4 -43 5844.45 411.381   7
   1  -4 -44 2756.42 288.574   5
   1  -4 -44 2258.25 323.833   7
   1  -4 -45 2084.72 259.863   5
   1  -4 -45 2174.35 332.331   7
   1  -4 -46 995.677 237.886   5
   1  -4 -46 655.756 287.432   7
   1  -4 -47 4365.43 300.428   5
   1  -4 -47 3784.51 338.835   7
   1  -4 -48 499.101 224.949   5
   1  -4 -48 266.144 251.931   7
  -1   4 -49 504.189 195.633   5
   1  -4 -49 140.510 196.495   5
   1  -4 -49 120.100 228.768   7
  -1   4 -50 492.386 178.293   5
   1  -4 -50 220.565 190.975   5
   1  -4 -50 59.8194 224.719   7
  -1   4 -51 757.872 177.117   5
   1  -4 -51 276.405 182.159   5
   1  -4 -51 501.588 219.088   7
  -1   4 -52 282.860 156.952   5
   1  -4 -52 133.891 167.579   5
   1  -4 -52-24.8665 199.737   7
   1  -4 -53-28.2112 151.959   5
  -1   4 -53 226.753 145.696   5
   1  -4 -53-85.8461 176.848   7
  -1   4 -54 580.527 144.463   5
   1  -4 -54 303.083 160.738   7
   1  -4 -55-36.5973 134.091   7
   1  -4 -56-40.3414 107.154   7
  -1  -5 -55 128.084 98.3465   7
  -1  -5 -54 379.712 130.634   7
  -1  -5 -53 867.072 166.845   7
  -1  -5 -52 534.235 149.119   5
   1   5 -52 361.047 156.167   5
  -1  -5 -52 339.340 175.082   7
   1   5 -51 391.110 166.506   5
  -1  -5 -51 658.730 165.135   5
  -1  -5 -51 621.304 199.553   7
  -1  -5 -50 180.536 169.898   5
   1   5 -50 76.6169 172.944   5
  -1  -5 -50 7.63645 202.173   7
   1   5 -49 282.196 187.301   5
  -1  -5 -49 372.400 179.016   5
  -1  -5 -49 100.190 221.241   7
  -1  -5 -48 800.427 192.619   5
   1   5 -48 310.425 200.125   5
  -1  -5 -48 186.822 238.496   7
  -1  -5 -47 372.639 200.899   5
   1   5 -47 285.054 202.921   5
  -1  -5 -47-261.089 246.307   7
   1   5 -46 1555.24 246.009   5
  -1  -5 -46 1832.55 288.363   7
  -1  -5 -45 1712.17 297.263   7
   1   5 -45 1728.63 235.673   5
  -1  -5 -44 815.491 299.658   7
   1   5 -44 1194.01 234.020   5
  -1  -5 -43 4601.70 396.381   7
   1   5 -43 5474.43 354.236   5
  -1  -5 -42 894.148 302.206   7
   1  -5  42 603.226 816.301   3
  -1  -5 -41 1128.24 292.720   7
   1  -5  41 2232.02 833.746   3
  -1  -5 -40 6803.56 433.002   7
   1  -5  40 5656.89 1035.53   3
  -1  -5 -39 388.578 277.872   7
   1  -5  39 485.480 740.766   3
  -1  -5 -38-17.0019 284.721   7
   1  -5  38-261.963 792.997   3
  -1  -5 -37 2937.40 328.871   7
   1  -5  37 3795.91 938.561   3
  -1  -5 -36 1118.18 266.331   7
   1   5 -36 1229.32 255.185   7
   1  -5  36 1402.52 815.752   3
  -1  -5 -35 574.247 245.857   7
   1   5 -35 699.619 235.885   7
   1  -5  35 976.833 726.885   3
  -1  -5 -34 1502.88 280.297   7
   1   5 -34 1389.05 232.795   7
   1  -5  34 2272.01 801.517   3
  -1  -5 -33 1166.71 256.419   7
   1   5 -33 663.688 222.034   7
   1  -5  33 1235.95 781.076   3
  -1  -5 -32 652.602 216.766   7
   1   5 -32 501.148 192.807   7
   1  -5  32 798.475 728.778   3
  -1  -5 -31 380.764 202.900   7
   1  -5  31 86.2483 643.504   3
   1   5 -31 465.035 195.172   7
   1  -5  30 3254.00 760.954   3
  -1  -5 -30 2717.14 264.746   7
   1   5 -30 2448.41 231.074   7
   1  -5  29 3311.01 722.638   3
   1   5 -29 2839.18 239.082   7
  -1  -5 -29 2945.87 266.465   7
   1  -5  28 9665.13 992.674   3
  -1  -5 -28 9142.25 441.212   7
   1   5 -28 8565.74 425.220   7
   1  -5  27 2072.96 685.048   3
  -1  -5 -27 1575.48 191.437   7
   1  -5  26 9321.23 920.917   3
   1  -5  25 7434.04 835.156   3
   1  -5  24 9052.47 873.450   3
   1  -5  23 4247.69 666.027   3
   1  -5  22 5673.97 746.112   3
   1  -5  21 304.671 456.081   3
   1   5 -20 5884.28 418.114   2
   1  -5  20 5783.43 657.593   3
   1   5 -19 7824.87 487.935   2
   1  -5  19 8262.71 750.997   3
   1  -5  18 133.866 408.291   3
   1   5 -18 765.546 230.227   2
   1   5 -17 23640.6 1090.77   2
   1  -5  17 22070.2 1242.10   3
   1   5 -16 8755.44 546.080   2
   1  -5  16 7915.29 684.072   3
   1  -5  15 13578.0 862.982   3
   1  -5  14 4367.67 496.884   3
   1   5 -13 16434.0 1003.11   1
   1  -5  13 16940.9 953.694   3
   1   5 -12 25940.8 1275.23   1
   1  -5  12 21196.4 1164.41   3
   1   5 -11 9250.60 690.666   1
   1   5 -10 9782.64 706.832   1
   1   5  -9 12500.2 823.571   1
   1   5  -8 31428.9 1518.84   1
   1   5  -7 100080. 4079.70   1
   1   5  -6 68808.2 2893.81   1
   1   5  -5 30768.4 1455.00   1
   1   5  -4 6114.31 507.820   1
   1   5  -3 53096.7 2274.45   1
   1   5  -2 16436.8 883.170   1
   1   5  -1 9044.86 605.684   1
  -1   5   0 72289.0 2966.12   1
   1   5   0 74587.2 3035.46   1
  -1   5  -1 9043.35 560.791   1
   1   5   1 9063.99 602.214   1
   1   5   2 20768.0 1049.26   1
  -1   5  -2 21029.6 1003.43   1
  -1   5  -3 57574.3 2386.66   1
  -1   5  -4 3803.83 369.027   1
  -1   5  -5 28184.2 1300.08   1
  -1   5  -6 63565.9 2629.30   1
  -1   5  -7 107669. 4299.69   1
  -1   5  -8 29877.8 1394.33   1
  -1   5  -9 14745.9 825.386   1
  -1   5 -10 7830.52 556.238   1
  -1   5 -11 11151.8 696.976   1
  -1  -5  14 3576.57 438.003   3
  -1  -5  15 13718.9 845.472   3
  -1  -5  16 7118.52 605.647   3
   1   5  17 22579.6 1102.58   2
  -1  -5  17 21264.9 1174.38   3
   1   5  18 1607.03 296.937   2
  -1  -5  18 2093.82 432.270   3
   1   5  19 8313.15 548.906   2
  -1  -5  19 8917.50 695.815   3
   1   5  20 6050.17 447.973   2
  -1  -5  20 6673.23 650.235   3
   1   5  21 638.836 232.179   2
  -1  -5  21 427.868 390.019   3
   1   5  22 2307.38 291.873   2
  -1  -5  22 3453.94 557.516   3
  -1  -5  23 6288.47 740.924   3
  -1  -5  24 11514.2 935.116   3
  -1  -5  25 7842.35 786.819   3
   1  -5 -26 9218.81 449.576   7
  -1  -5  26 10190.8 879.308   3
   1  -5 -27 946.986 205.229   7
  -1  -5  27 1399.77 562.780   3
   1  -5 -28 9685.08 461.060   7
  -1  -5  28 9090.39 920.606   3
   1  -5 -29 2450.13 257.660   7
  -1  -5  29 2652.36 692.910   3
   1  -5 -30 2249.67 243.921   7
  -1  -5  30 1844.89 673.864   3
   1  -5 -31 231.085 222.700   7
  -1  -5  31 596.634 651.670   3
   1  -5 -32 523.818 245.405   7
  -1  -5  32 208.006 645.905   3
   1  -5 -33 479.695 238.469   7
  -1  -5  33 427.053 666.615   3
   1  -5 -34 977.682 280.565   7
  -1  -5  34 1680.90 713.284   3
   1  -5 -35 833.197 246.537   7
  -1  -5  35 594.227 688.547   3
   1  -5 -36 1633.54 304.919   7
  -1  -5  36 1642.46 734.827   3
  -1  -5  37 2544.44 750.758   3
   1  -5 -37 2908.83 317.416   7
  -1  -5  38-49.3660 675.427   3
   1  -5 -38 29.1357 277.468   7
  -1  -5  39 51.1437 682.410   3
   1  -5 -39 46.8763 283.886   7
  -1  -5  40 6264.31 989.800   3
   1  -5 -40 6683.33 434.353   7
  -1  -5  41 614.198 711.110   3
   1  -5 -41 1143.92 321.235   7
   1  -5 -42 1351.66 258.295   5
   1  -5 -42 1070.59 315.900   7
   1  -5 -43 4366.98 324.011   5
   1  -5 -43 4496.32 376.222   7
   1  -5 -44 1443.90 237.903   5
   1  -5 -44 1170.08 306.743   7
   1  -5 -45 1780.58 255.704   5
   1  -5 -45 1498.38 316.419   7
   1  -5 -46 2010.92 242.043   5
   1  -5 -46 2214.96 312.550   7
   1  -5 -47 505.591 209.421   5
   1  -5 -47 90.2115 255.989   7
  -1   5 -48 175.559 184.758   5
   1  -5 -48 226.009 195.404   5
   1  -5 -48 310.727 244.566   7
  -1   5 -49 715.414 189.039   5
   1  -5 -49 332.040 193.224   5
   1  -5 -49 318.024 228.161   7
   1  -5 -50 146.354 178.713   5
  -1   5 -50 172.221 169.686   5
   1  -5 -50 252.499 221.028   7
  -1   5 -51 565.251 170.191   5
   1  -5 -51 464.726 171.581   5
   1  -5 -51 667.240 216.986   7
  -1   5 -52 380.720 153.319   5
   1  -5 -52 135.211 147.689   5
   1  -5 -52 380.759 190.849   7
   1  -5 -53 833.629 184.357   7
   1  -5 -54 335.256 153.585   7
   1  -5 -55-81.6278 123.660   7
   1  -5 -56 106.755 97.5090   7
  -1  -6 -54 90.0828 117.263   7
  -1  -6 -53 496.863 148.702   7
  -1  -6 -52 1812.48 199.393   7
  -1  -6 -51 167.171 135.871   5
  -1  -6 -51 273.576 184.216   7
  -1  -6 -50 262.442 146.015   5
  -1  -6 -50 95.6055 205.827   7
  -1  -6 -49 422.686 160.603   5
   1   6 -49 137.821 168.519   5
  -1  -6 -49 196.420 220.520   7
  -1  -6 -48 256.876 170.342   5
   1   6 -48-3.59382 183.543   5
  -1  -6 -48 125.557 223.850   7
  -1  -6 -47 767.359 185.106   5
   1   6 -47 722.274 193.281   5
  -1  -6 -47 255.336 249.103   7
  -1  -6 -46 1171.95 201.228   5
   1   6 -46 988.083 214.075   5
  -1  -6 -46 943.098 270.756   7
  -1  -6 -45 419.675 197.501   5
   1   6 -45 141.798 202.605   5
  -1  -6 -45-61.5123 277.943   7
   1   6 -44 653.962 217.190   5
  -1  -6 -44 271.069 279.932   7
  -1  -6 -43 2245.00 325.897   7
   1   6 -43 2686.99 259.697   5
  -1  -6 -42 7321.94 457.545   7
   1   6 -42 7001.08 392.848   5
  -1  -6 -41 1442.76 302.514   7
   1  -6  41 1049.57 882.372   3
   1   6 -41 1742.83 241.492   5
  -1  -6 -40 1245.84 291.694   7
   1  -6  40 1522.12 887.467   3
  -1  -6 -39 3335.02 338.598   7
   1  -6  39 3624.49 915.363   3
  -1  -6 -38 1287.38 301.559   7
   1  -6  38 1053.08 779.954   3
  -1  -6 -37 2791.20 324.524   7
   1  -6  37 3178.11 864.220   3
  -1  -6 -36 3588.17 340.109   7
   1  -6  36 3778.37 894.361   3
  -1  -6 -35 1268.28 262.399   7
   1  -6  35 1247.92 827.029   3
  -1  -6 -34 306.540 251.199   7
   1  -6  34 391.628 817.524   3
  -1  -6 -33 2471.40 302.087   7
   1  -6  33 2429.64 875.322   3
  -1  -6 -32 1856.85 273.070   7
   1  -6  32 1470.00 794.818   3
  -1  -6 -31 772.976 223.867   7
   1  -6  31 569.924 684.672   3
  -1  -6 -30 1842.20 238.319   7
   1  -6  30 1452.57 715.484   3
  -1  -6 -29 16782.1 738.237   7
   1  -6  29 16889.2 1304.54   3
  -1  -6 -28 9139.31 462.346   7
   1  -6  28 8219.60 979.060   3
  -1  -6 -27 13339.5 599.694   7
   1  -6  27 11885.1 1099.83   3
   1  -6  26 6364.17 859.010   3
  -1  -6 -26 6028.38 345.648   7
   1  -6  25 2340.66 706.847   3
  -1  -6 -25 1819.51 207.220   7
   1  -6  24 1570.17 657.424   3
   1  -6  23 14813.5 1148.28   3
   1  -6  22 1890.92 611.544   3
   1  -6  21 1612.05 542.904   3
   1   6 -21 1612.80 290.270   2
   1   6 -20 11643.2 675.171   2
   1  -6  20 12799.5 952.801   3
   1   6 -19 17786.5 905.683   2
   1  -6  19 16666.7 1093.18   3
   1  -6  18 1086.85 498.593   3
   1   6 -18 800.475 266.874   2
   1   6 -17 4378.23 430.617   2
   1  -6  17 4505.28 612.377   3
   1  -6  16 5434.40 638.546   3
   1  -6  15 4875.81 586.224   3
   1   6 -14 8991.77 770.259   1
   1  -6  14 8576.71 706.525   3
   1   6 -13 13692.9 952.912   1
   1  -6  13 14293.9 904.862   3
   1   6 -12 10868.9 810.955   1
   1   6 -11 1287.63 449.669   1
   1   6 -10 4071.55 547.196   1
   1   6  -9 25361.9 1360.83   1
   1   6  -8 34440.4 1680.72   1
   1   6  -7 3085.84 467.285   1
   1   6  -6 804.635 334.366   1
   1   6  -5 16912.8 979.162   1
   1   6  -4 1598.35 368.296   1
   1   6  -3 25943.3 1309.63   1
   1   6  -2 2616.37 380.884   1
  -1   6   1 48902.0 2125.20   1
   1   6  -1 49490.8 2172.77   1
   1   6   0 1252.56 380.218   1
  -1   6   0 1073.93 282.443   1
  -1   6  -1 51095.6 2198.63   1
   1   6   1 50999.2 2253.92   1
   1   6   2 5120.40 499.495   1
  -1   6  -2 5552.02 454.067   1
  -1   6  -3 22445.4 1109.89   1
   1   6   3 22040.4 1160.47   1
   1   6   4 545.788 325.002   1
  -1   6  -4 937.526 282.454   1
  -1   6  -5 12045.9 735.726   1
  -1   6  -6 350.521 269.724   1
  -1   6  -7 4298.82 435.574   1
  -1   6  -8 35590.7 1651.62   1
  -1   6  -9 23766.5 1231.50   1
  -1   6 -10 4050.10 459.938   1
  -1   6 -11 399.779 298.232   1
  -1   6 -12 9159.44 677.442   1
  -1  -6  15 4159.50 542.370   3
  -1  -6  16 5011.02 582.294   3
  -1  -6  17 6186.88 622.205   3
   1   6  18 1217.90 343.926   2
  -1  -6  18 733.805 466.049   3
   1   6  19 16591.6 924.313   2
  -1  -6  19 16285.1 1048.95   3
   1   6  20 8219.22 594.627   2
  -1  -6  20 10198.9 807.324   3
   1   6  21 2562.93 348.146   2
  -1  -6  21 3483.30 592.111   3
   1   6  22 1089.98 261.711   2
  -1  -6  22 1360.47 496.068   3
   1   6  23 9813.57 639.857   2
  -1  -6  23 11156.8 896.811   3
  -1  -6  24 1702.11 610.047   3
  -1  -6  25 2157.57 651.628   3
  -1  -6  26 5686.15 765.146   3
  -1  -6  27 11379.3 999.778   3
   1  -6 -28 6318.80 378.855   7
  -1  -6  28 6783.75 842.003   3
   1  -6 -29 14645.1 659.937   7
  -1  -6  29 13661.7 1154.14   3
   1  -6 -30 1942.66 240.193   7
  -1  -6  30 1606.96 672.037   3
   1  -6 -31 462.644 245.974   7
  -1  -6  31 1375.38 682.129   3
   1  -6 -32 1105.55 243.518   7
  -1  -6  32 1146.62 683.251   3
   1  -6 -33 1204.48 276.122   7
  -1  -6  33 1788.59 746.436   3
   1  -6 -34 230.402 262.545   7
  -1  -6  34 1004.19 716.172   3
   1  -6 -35 1994.63 279.426   7
  -1  -6  35 2841.18 824.096   3
  -1  -6  36 3574.93 869.455   3
   1  -6 -36 3937.37 360.060   7
  -1  -6  37 3940.08 874.149   3
   1  -6 -37 3116.26 336.209   7
  -1  -6  38 687.946 773.556   3
   1  -6 -38 849.998 285.628   7
  -1  -6  39 3776.06 881.549   3
   1  -6 -39 3509.69 363.121   7
   1  -6 -40 2204.94 257.258   5
  -1  -6  40 1516.99 766.864   3
   1  -6 -40 1784.11 307.600   7
   1  -6 -41 958.146 304.671   7
   1  -6 -41 1232.58 236.488   5
   1  -6 -42 7226.75 478.659   7
   1  -6 -42 7849.69 412.605   5
   1  -6 -43 2882.11 343.446   7
   1  -6 -43 2878.74 267.097   5
   1  -6 -44 506.560 211.236   5
   1  -6 -44 5.48843 263.405   7
   1  -6 -45 287.151 206.228   5
   1  -6 -45 286.409 264.804   7
   1  -6 -46 908.963 274.880   7
   1  -6 -46 883.895 207.716   5
  -1   6 -46 1111.10 208.212   5
   1  -6 -47 899.989 274.468   7
   1  -6 -47 595.848 194.200   5
  -1   6 -47 898.976 188.401   5
   1  -6 -48 150.584 243.912   7
   1  -6 -48 200.736 174.794   5
  -1   6 -48 475.311 177.643   5
   1  -6 -49-15.7991 164.659   5
  -1   6 -49 646.198 171.950   5
   1  -6 -49 115.524 229.564   7
   1  -6 -50 155.739 156.118   5
   1  -6 -50 98.4202 206.672   7
   1  -6 -51 382.978 137.644   5
   1  -6 -51 381.943 193.138   7
   1  -6 -52 2319.06 220.550   7
   1  -6 -53 422.968 167.654   7
   1  -6 -54 191.928 142.944   7
   1  -6 -55 265.379 114.613   7
  -1  -7 -54 99.1184 103.964   7
  -1  -7 -53 261.465 132.753   7
  -1  -7 -52 2244.70 195.073   7
  -1  -7 -51 160.035 175.459   7
  -1  -7 -50 737.137 203.209   7
  -1  -7 -49 75.8484 200.841   7
  -1  -7 -48 500.695 231.783   7
  -1  -7 -47 4.43088 238.755   7
  -1  -7 -46 506.994 172.332   5
  -1  -7 -46 669.395 249.045   7
  -1  -7 -45 354.595 171.616   5
   1   7 -45 151.350 187.772   5
  -1  -7 -45 139.433 253.492   7
  -1  -7 -44 455.483 260.819   7
   1   7 -44 499.584 202.970   5
  -1  -7 -44 716.292 185.348   5
  -1  -7 -43 663.186 277.266   7
   1   7 -43 476.098 200.076   5
  -1  -7 -43 824.410 200.034   5
   1   7 -42 1211.81 218.662   5
  -1  -7 -42 744.858 283.182   7
   1   7 -41 2300.54 237.868   5
  -1  -7 -41 1388.74 307.344   7
   1   7 -40 2008.48 238.688   5
   1  -7  40 1228.96 806.864   3
  -1  -7 -40 1418.66 319.671   7
   1   7 -39 1300.42 226.809   5
   1  -7  39 800.493 771.118   3
  -1  -7 -39 908.953 303.388   7
   1   7 -38 918.977 217.185   5
  -1  -7 -38 270.555 283.856   7
   1  -7  38 373.502 765.348   3
  -1  -7 -37-51.6542 265.371   7
   1  -7  37-105.620 656.358   3
  -1  -7 -36 1674.79 291.911   7
   1  -7  36 1667.61 770.777   3
  -1  -7 -35 1259.78 292.711   7
   1  -7  35 1392.13 808.130   3
  -1  -7 -34 4735.47 373.689   7
   1  -7  34 4485.72 984.905   3
  -1  -7 -33 2208.25 295.735   7
   1  -7  33 2051.07 856.845   3
  -1  -7 -32 1230.37 245.652   7
   1  -7  32 1688.36 863.198   3
  -1  -7 -31 13224.5 633.020   7
   1  -7  31 15280.7 1292.77   3
  -1  -7 -30 3796.82 318.951   7
   1  -7  30 5423.73 897.442   3
  -1  -7 -29 8728.13 468.803   7
   1  -7  29 8460.95 1021.54   3
   1  -7  28 1174.00 704.361   3
  -1  -7 -28 1406.04 251.789   7
   1  -7  27 34025.8 1944.56   3
  -1  -7 -27 33107.7 1339.70   7
   1  -7  26 14969.7 1246.68   3
  -1  -7 -26 15346.9 671.654   7
   1  -7  25 3861.29 799.677   3
  -1  -7 -25 3511.95 256.978   7
   1  -7  24 4205.13 831.366   3
  -1  -7 -24 4527.63 290.598   7
   1  -7  23 20377.0 1345.30   3
  -1  -7 -23 20040.8 840.994   7
   1  -7  22 36527.7 1942.43   3
   1   7 -21 2770.28 355.758   2
   1  -7  21 3692.32 647.237   3
   1  -7  20 7208.06 777.757   3
   1   7 -20 5867.59 498.969   2
   1  -7  19 7276.42 806.445   3
   1   7 -19 7359.46 584.662   2
   1  -7  18 7915.09 803.786   3
   1   7 -18 8122.50 615.667   2
   1  -7  17 10350.4 883.997   3
   1   7 -17 9856.98 696.270   2
   1  -7  16 21644.9 1281.15   3
   1  -7  15 17038.5 1101.47   3
   1   7 -15 17862.4 1168.79   1
   1  -7  14 1624.36 502.306   3
   1   7 -14 1455.96 487.802   1
   1   7 -13 3991.82 580.188   1
   1   7 -12 982.167 459.453   1
   1   7 -11 6314.25 699.481   1
   1   7 -10 497.269 464.116   1
   1   7  -9 18672.9 1163.26   1
   1   7  -8 5091.59 603.421   1
   1   7  -7 29355.5 1523.90   1
   1   7  -6 17947.4 1101.81   1
   1   7  -5 12616.2 889.143   1
   1   7  -4 21313.0 1194.94   1
  -1   7   3 13304.2 856.069   1
   1   7  -3 14613.4 924.066   1
   1   7  -2 58203.8 2562.39   1
  -1   7   2 56784.0 2498.38   1
  -1   7   1 12861.4 806.013   1
   1   7  -1 12169.6 841.744   1
  -1   7   0 4067.27 481.724   1
   1   7   0 3794.86 494.174   1
  -1   7  -1 10403.7 712.739   1
   1   7   1 9798.54 761.299   1
   1   7   2 65317.0 2867.66   1
  -1   7  -2 65572.7 2794.38   1
   1   7   3 17036.5 1016.68   1
  -1   7  -3 15305.0 919.783   1
  -1   7  -4 23844.5 1217.39   1
   1   7   4 22736.3 1279.90   1
   1   7   5 16187.6 996.699   1
  -1   7  -5 15249.6 922.116   1
  -1   7  -6 18015.2 1024.75   1
  -1   7  -7 34310.4 1640.79   1
  -1   7  -8 5144.31 531.820   1
  -1   7  -9 16678.1 1019.43   1
  -1   7 -10 709.937 369.661   1
  -1   7 -11 5497.88 562.738   1
  -1   7 -12 1502.96 400.842   1
  -1   7 -13 4378.56 524.035   1
  -1  -7  16 19945.5 1191.06   3
  -1  -7  17 9655.11 820.780   3
   1   7  18 7973.28 651.653   2
  -1  -7  18 6359.64 731.140   3
   1   7  19 6277.98 592.221   2
  -1  -7  19 6563.53 721.335   3
   1   7  20 6334.85 586.835   2
  -1  -7  20 6371.19 711.033   3
   1   7  21 1928.70 376.543   2
  -1  -7  21 1722.92 533.930   3
   1   7  22 29977.9 1506.88   2
  -1  -7  22 37151.8 1802.15   3
   1  -7 -23 19975.0 806.167   7
  -1  -7  23 19119.1 1273.84   3
  -1  -7  24 4432.94 735.843   3
  -1  -7  25 4366.45 768.301   3
  -1  -7  26 16073.2 1257.49   3
  -1  -7  27 40928.9 2201.63   3
  -1  -7  28 1139.51 699.365   3
  -1  -7  29 8633.59 965.706   3
  -1  -7  30 3590.12 794.750   3
   1  -7 -31 14456.5 674.229   7
  -1  -7  31 15055.5 1259.27   3
   1  -7 -32 1181.27 275.402   7
  -1  -7  32 1399.70 733.507   3
   1  -7 -33 1816.22 274.599   7
  -1  -7  33 1593.67 711.766   3
   1  -7 -34 5260.07 390.852   7
  -1  -7  34 5084.53 891.826   3
  -1  -7  35 1585.87 722.119   3
   1  -7 -35 923.166 294.003   7
   1  -7 -36 1800.00 294.022   7
  -1  -7  36 1311.05 697.976   3
   1  -7 -36 2207.31 237.722   5
   1  -7 -37-11.6520 283.955   7
  -1  -7  37 295.082 641.663   3
   1  -7 -37 451.389 205.268   5
   1  -7 -38 234.416 297.539   7
   1  -7 -38 547.874 211.449   5
  -1  -7  38 397.146 684.153   3
   1  -7 -39 2002.64 237.998   5
   1  -7 -39 1511.23 306.354   7
   1  -7 -40 1221.61 221.505   5
  -1  -7  40 1287.56 752.853   3
   1  -7 -40 882.412 310.058   7
   1  -7 -41 1919.46 335.563   7
   1  -7 -41 1934.12 234.614   5
   1  -7 -42 868.785 209.592   5
   1  -7 -42 582.625 286.320   7
   1  -7 -43 643.074 209.227   5
   1  -7 -43 795.801 280.706   7
   1  -7 -44 276.741 279.155   7
   1  -7 -44 624.980 198.197   5
  -1   7 -44 438.585 191.120   5
   1  -7 -45 426.796 276.699   7
   1  -7 -45 215.509 183.392   5
  -1   7 -45 401.051 179.573   5
   1  -7 -46 504.631 175.521   5
   1  -7 -46 790.553 278.539   7
   1  -7 -47-74.4906 162.647   5
   1  -7 -47-96.6268 248.067   7
   1  -7 -48 343.701 236.759   7
   1  -7 -49 12.0320 215.381   7
   1  -7 -50 682.634 206.536   7
   1  -7 -51 303.668 191.605   7
   1  -7 -52 2083.61 203.011   7
   1  -7 -53 251.896 144.413   7
   1  -7 -54 63.1031 120.163   7
   1  -7 -55 142.852 94.3679   7
  -1  -8 -53 488.933 114.696   7
  -1  -8 -52 576.627 140.284   7
  -1  -8 -51 591.565 169.277   7
  -1  -8 -50 63.4177 175.738   7
  -1  -8 -49 45.6525 193.870   7
  -1  -8 -48 150.976 205.356   7
  -1  -8 -47 294.987 229.332   7
  -1  -8 -46-147.892 242.420   7
  -1  -8 -45 265.860 249.177   7
  -1  -8 -44 168.917 251.734   7
  -1  -8 -43-181.486 256.163   7
  -1  -8 -42 10.7778 269.463   7
  -1  -8 -41 88.6387 276.308   7
   1   8 -40 370.905 189.677   5
  -1  -8 -40-186.029 293.338   7
   1   8 -39 1422.80 210.489   5
   1  -8  39 1659.63 783.576   3
  -1  -8 -39 982.390 314.730   7
   1   8 -38 690.946 204.067   5
   1  -8  38 911.321 795.383   3
  -1  -8 -38 586.847 302.132   7
   1   8 -37 339.229 196.144   5
   1  -8  37 962.779 816.535   3
  -1  -8 -37-23.2322 284.815   7
   1   8 -36 596.374 195.316   5
   1  -8  36 962.600 843.654   3
  -1  -8 -36 427.678 272.233   7
  -1  -8 -35 2305.46 314.719   7
   1  -8  35 2616.36 962.526   3
   1   8 -35 2484.37 230.945   5
  -1  -8 -34 2853.94 337.974   7
   1  -8  34 3717.56 961.359   3
   1   8 -34 3150.37 250.281   5
  -1  -8 -33 11454.1 569.338   7
   1  -8  33 12002.0 1257.86   3
   1   8 -33 10376.5 498.868   5
  -1  -8 -32 5051.03 374.276   7
   1  -8  32 5089.56 982.271   3
  -1  -8 -31 1828.05 265.017   7
   1  -8  31 2845.32 833.323   3
  -1  -8 -30 4131.05 325.930   7
   1  -8  30 4321.40 851.957   3
  -1  -8 -29 5336.25 369.389   7
   1  -8  29 5203.90 898.021   3
   1  -8  28 1346.55 731.398   3
  -1  -8 -28 969.038 262.939   7
   1  -8  27 7344.78 986.419   3
  -1  -8 -27 6179.04 389.563   7
   1  -8  26 17178.4 1410.90   3
  -1  -8 -26 17470.9 764.542   7
   1  -8  25 7832.82 1005.74   3
  -1  -8 -25 7314.24 393.042   7
   1  -8  24 5378.24 873.210   3
  -1  -8 -24 5640.85 337.927   7
   1  -8  23 2110.49 711.568   3
  -1  -8 -23 1571.66 220.271   7
   1  -8  22 36913.0 2015.05   3
  -1  -8 -22 37196.0 1480.64   7
   1   8 -21 2306.99 420.797   2
  -1  -8 -21 2918.05 248.062   7
   1  -8  20 6667.32 858.002   3
   1   8 -20 6818.63 600.384   2
   1  -8  19 6048.05 796.935   3
   1   8 -19 5874.95 584.362   2
   1  -8  18 4320.18 696.428   3
   1   8 -18 4026.04 520.972   2
   1  -8  17 245.584 531.665   3
   1   8 -17 404.351 384.892   2
   1  -8  16 1747.73 569.903   3
   1  -8  15 257.912 514.448   3
   1   8 -15 512.237 559.597   1
   1  -8  14 1509.90 588.840   3
   1   8 -14 1805.42 589.701   1
   1   8 -13 21296.5 1336.23   1
   1   8 -12 3670.92 651.281   1
   1   8 -11 2115.76 569.133   1
   1   8 -10 2230.85 564.801   1
  -1  -8  -9 3559.51 240.342   4
   1   8  -9 3435.73 606.184   1
  -1  -8  -8 1879.72 177.561   4
   1   8  -8 1517.06 501.032   1
  -1  -8  -7 3401.48 225.790   4
   1   8  -7 4036.85 600.920   1
  -1  -8  -6 5682.29 305.203   4
   1   8  -6 5289.62 663.063   1
  -1  -8  -5 9432.29 425.144   4
  -1   8   5 9454.75 770.834   1
  -1  -8  -4 65274.5 2477.90   4
  -1   8   4 66133.9 2868.82   1
  -1  -8  -3 15424.4 654.447   4
   1   8  -3 17238.3 1074.19   1
  -1   8   3 16319.1 1027.94   1
  -1  -8  -2 9080.13 414.224   4
   1   8  -2 8333.43 779.637   1
  -1   8   2 10189.4 778.413   1
  -1  -8  -1 30090.7 1183.30   4
   1   8  -1 32777.5 1635.17   1
  -1  -8   0 41.7947 109.914   4
  -1   8   0 275.735 369.007   1
   1   8   0 131.488 455.325   1
  -1  -8   1 29584.8 1167.52   4
  -1   8  -1 29225.3 1502.64   1
   1   8   1 28070.0 1546.47   1
  -1  -8   2 6732.10 337.982   4
   1   8   2 7144.27 731.939   1
  -1   8  -2 6797.01 644.238   1
   1   8   3 15809.6 1073.79   1
  -1   8  -3 15224.5 974.938   1
   1   8   4 55464.6 2497.40   1
  -1   8  -4 50979.6 2385.16   1
  -1   8  -5 8261.72 716.578   1
   1   8   5 10589.3 847.755   1
   1   8   6 5793.99 663.646   1
  -1   8  -6 4928.65 574.356   1
   1   8   7 3273.12 599.445   1
  -1   8  -7 3200.74 486.729   1
  -1   8  -8 1596.28 433.827   1
   1   8   8 1035.48 537.703   1
  -1   8  -9 3398.85 522.253   1
  -1   8 -10 2049.08 471.080   1
  -1   8 -11 1353.22 442.860   1
  -1   8 -12 3795.79 535.267   1
  -1   8 -13 21928.0 1272.69   1
  -1   8 -14 2171.04 494.743   1
  -1  -8  16 1675.53 554.989   3
  -1  -8  17-87.1950 484.206   3
  -1  -8  18 4536.04 691.294   3
   1   8  18 4216.56 573.279   2
  -1  -8  19 6153.51 748.408   3
   1   8  19 6255.52 657.212   2
   1  -8 -20 4614.00 272.031   7
   1   8  20 4881.86 580.834   2
   1  -8 -21 3880.03 273.375   7
   1   8  21 4880.13 549.115   2
  -1  -8  21 3392.80 705.819   3
   1  -8 -22 35865.5 1395.74   7
  -1  -8  22 36363.8 1922.72   3
   1  -8 -23 1636.31 220.129   7
  -1  -8  23 1886.54 619.838   3
   1   8  23 1551.10 378.287   2
   1  -8 -24 4729.62 303.213   7
  -1  -8  24 4586.47 779.228   3
   1  -8 -25 6586.32 386.321   7
  -1  -8  25 7324.86 908.969   3
   1  -8 -26 14357.8 661.302   7
  -1  -8  26 16484.9 1282.40   3
  -1  -8  27 5855.47 938.344   3
  -1  -8  28 1683.10 762.301   3
  -1  -8  29 5518.91 906.058   3
  -1  -8  30 3752.96 805.235   3
  -1  -8  31 2238.23 741.045   3
  -1  -8  32 4499.11 854.820   3
  -1  -8  33 10895.8 1135.51   3
   1  -8 -34 3341.38 354.799   7
  -1  -8  34 2603.53 781.704   3
   1  -8 -35 2099.45 317.248   7
  -1  -8  35 2340.79 753.768   3
   1  -8 -36 220.404 260.919   7
  -1  -8  36-149.472 695.877   3
   1  -8 -37-93.1014 299.166   7
  -1  -8  37-49.7685 718.024   3
   1  -8 -38 766.907 301.655   7
  -1  -8  38 846.587 762.868   3
   1  -8 -39 479.929 273.487   7
  -1  -8  39 592.726 723.969   3
   1  -8 -40-119.759 288.829   7
   1  -8 -41-189.612 297.662   7
   1  -8 -42 32.4918 277.784   7
   1  -8 -43-94.5855 257.639   7
   1  -8 -44 126.856 254.238   7
   1  -8 -45 656.474 246.364   7
   1  -8 -46 310.473 240.526   7
   1  -8 -47 416.952 222.900   7
   1  -8 -48 421.560 214.398   7
   1  -8 -49 252.130 206.351   7
   1  -8 -50 229.969 192.794   7
   1  -8 -51 428.806 166.986   7
   1  -8 -52 778.238 155.966   7
   1  -8 -53 663.855 131.907   7
   1  -8 -54 106.171 95.8471   7
  -1  -9 -52 281.680 115.377   7
  -1  -9 -51 116.810 138.449   7
  -1  -9 -50-38.5031 146.327   4
  -1  -9 -50 203.791 160.870   7
  -1  -9 -49 200.437 174.003   4
  -1  -9 -49 280.071 177.091   7
  -1  -9 -48 516.900 200.566   7
  -1  -9 -47 30.5314 206.851   7
  -1  -9 -46 174.599 217.646   7
  -1  -9 -45-71.0922 227.879   7
  -1  -9 -44-9.37800 255.665   7
  -1  -9 -43 236.816 265.817   7
  -1  -9 -42 661.514 285.033   7
  -1  -9 -41 128.506 283.970   7
  -1  -9 -40 285.511 288.626   7
  -1  -9 -39 1042.63 300.633   7
  -1  -9 -38 1561.40 300.894   7
  -1  -9 -37 3400.23 343.016   7
   1  -9  37 3212.37 862.571   3
  -1  -9 -36 619.840 292.501   7
   1  -9  36 108.386 754.602   3
  -1  -9 -35 1302.26 317.898   7
   1  -9  35 2095.76 871.084   3
  -1  -9 -34 182.262 292.689   7
   1  -9  34 842.439 808.292   3
  -1  -9 -33 10740.4 559.057   7
   1  -9  33 10065.4 1193.60   3
  -1  -9 -32 6991.72 433.019   7
   1  -9  32 7242.44 1085.11   3
  -1  -9 -31 754.162 277.300   7
   1  -9  31 2006.36 832.998   3
  -1  -9 -30 1573.23 289.581   7
   1  -9  30 1290.85 829.798   3
  -1  -9 -29 4427.53 352.736   7
   1  -9  29 4050.50 881.071   3
   1  -9  28 12109.4 1200.06   3
  -1  -9 -28 11896.7 582.691   7
   1  -9  27 6627.42 1017.04   3
  -1  -9 -27 6343.56 385.810   7
   1  -9  26 7248.98 1005.82   3
  -1  -9 -26 5426.89 367.432   7
   1  -9  25 10587.5 1086.71   3
  -1  -9 -25 9787.39 507.817   7
   1  -9  24 2702.88 756.270   3
  -1  -9 -24 2644.92 288.435   7
   1  -9  23 7762.40 960.688   3
   1  -9  22 9370.45 1019.32   3
   1  -9  21 12805.6 1117.47   3
   1   9 -21 11100.5 802.564   2
   1  -9  20 148.631 630.751   3
   1   9 -20 479.364 395.769   2
   1   9 -19 1110.97 443.460   2
   1  -9  19 724.675 629.809   3
   1  -9  18 2916.67 728.401   3
   1   9 -18 3715.20 562.974   2
   1  -9  17 3012.40 677.948   3
   1   9 -17 3398.48 584.668   2
   1   9 -16 1041.95 654.015   1
   1  -9  16 529.093 561.886   3
   1   9 -15 7053.65 845.552   1
   1  -9  15 6358.46 810.122   3
   1   9 -14 12962.4 1095.03   1
   1   9 -13 9514.34 958.651   1
   1   9 -12 370.868 543.722   1
  -1  -9 -12 513.429 213.478   4
   1   9 -11 2086.02 634.928   1
  -1  -9 -11 1530.85 205.920   4
   1   9 -10 475.833 605.444   1
  -1  -9 -10 60.8285 202.384   4
   1   9  -9 2069.67 612.533   1
  -1  -9  -9 2348.83 216.208   4
   1   9  -8 3258.80 616.493   1
  -1  -9  -8 3094.46 237.331   4
   1   9  -7 5040.57 701.092   1
  -1   9   7 6320.97 755.268   1
  -1  -9  -7 5862.79 337.044   4
   1   9  -6 16395.7 1160.35   1
  -1   9   6 16661.3 1124.27   1
  -1  -9  -6 15681.5 684.709   4
  -1   9   5 3431.05 627.957   1
   1   9  -5 3419.70 729.408   1
  -1  -9  -5 3105.03 254.262   4
   1   9  -4 29502.5 1656.56   1
  -1   9   4 29252.7 1607.84   1
  -1  -9  -4 28385.0 1149.33   4
  -1   9   3 58395.7 2590.51   1
   1   9  -3 52744.8 2580.00   1
  -1  -9  -3 53651.6 2096.52   4
  -1   9   2 28568.0 1555.04   1
   1   9  -2 27321.4 1570.17   1
  -1  -9  -2 26941.3 1092.79   4
  -1   9   1 46714.9 2253.44   1
   1   9  -1 43652.0 2276.63   1
  -1  -9  -1 47211.4 1830.89   4
  -1   9   0 64253.8 2926.97   1
   1   9   0 62448.3 2986.33   1
  -1  -9   0 65330.0 2509.92   4
   1   9   1 41583.6 2184.24   1
  -1   9  -1 45052.1 2134.73   1
  -1  -9   1 43747.4 1712.47   4
  -1   9  -2 24693.6 1397.08   1
   1   9   2 25541.5 1513.24   1
   1   9   3 49639.5 2448.54   1
  -1   9  -3 49995.8 2351.91   1
   1   9   4 23846.8 1459.82   1
  -1   9  -4 22824.1 1341.94   1
  -1   9  -5 3119.87 570.352   1
   1   9   5 3743.80 697.521   1
  -1   9  -6 14373.2 1002.09   1
   1   9   6 15195.0 1118.15   1
   1   9   7 7409.78 842.908   1
  -1   9  -7 6141.67 666.601   1
   1   9   8 5229.79 792.354   1
  -1   9  -8 3383.36 551.501   1
  -1   9  -9 1867.87 515.644   1
   1   9   9 1892.48 651.617   1
   1   9  10 750.031 639.743   1
  -1   9 -10 151.114 418.004   1
  -1   9 -11 1767.67 502.336   1
  -1   9 -12 645.313 436.959   1
  -1   9 -13 8751.41 797.997   1
  -1   9 -14 14687.7 1043.51   1
  -1  -9  16 674.795 599.026   3
  -1  -9  17 2825.73 689.498   3
   1  -9 -17 3428.22 240.166   7
   1  -9 -18 3645.60 254.830   7
  -1  -9  18 2773.48 675.075   3
   1   9  18 4083.28 614.777   2
   1  -9 -19 1305.57 207.840   7
  -1  -9  19 1570.02 616.709   3
   1   9  19 1743.44 530.946   2
   1  -9 -20 80.4211 190.513   7
  -1  -9  20-287.369 595.593   3
   1   9  20 472.555 454.640   2
   1  -9 -21 12198.9 557.344   7
  -1  -9  21 12938.0 1115.55   3
   1   9  21 10889.7 881.889   2
   1  -9 -22 8693.43 442.295   7
  -1  -9  22 8015.58 951.562   3
   1   9  22 9098.19 747.689   2
   1  -9 -23 7648.15 411.183   7
  -1  -9  23 6214.94 897.456   3
   1   9  23 6595.27 668.231   2
   1  -9 -24 2623.36 271.092   7
  -1  -9  24 2423.53 741.349   3
   1  -9 -25 9550.72 476.435   7
  -1  -9  25 8299.28 981.012   3
   1  -9 -26 5622.34 378.257   7
  -1  -9  26 6123.54 902.650   3
   1  -9 -27 5510.02 372.693   7
  -1  -9  27 5915.38 931.342   3
   1  -9 -28 10883.5 542.986   7
  -1  -9  28 10838.2 1179.60   3
  -1  -9  29 3312.48 860.535   3
  -1  -9  30 2178.50 788.340   3
  -1  -9  31 550.978 752.447   3
  -1  -9  32 7820.85 1041.77   3
  -1  -9  33 12229.0 1218.27   3
  -1  -9  34-295.925 746.585   3
  -1  -9  35 1356.46 748.984   3
  -1  -9  36 50.5660 651.995   3
  -1  -9  37 5234.52 875.991   3
   1  -9 -38 1290.30 323.261   7
   1  -9 -39 518.098 300.777   7
   1  -9 -40 369.549 272.228   7
   1  -9 -41 21.4135 261.448   7
   1  -9 -42 330.034 267.426   7
   1  -9 -43-74.4485 269.617   7
   1  -9 -44 4.73567 269.285   7
   1  -9 -45 35.8794 247.432   7
   1  -9 -46 271.518 235.673   7
   1  -9 -47 207.606 214.376   7
   1  -9 -48 817.297 204.942   7
   1  -9 -49-35.9567 161.914   4
   1  -9 -49 162.579 181.848   7
   1  -9 -50 301.509 141.287   4
   1  -9 -50 75.8910 158.385   7
   1  -9 -51 169.852 148.604   7
   1  -9 -52 165.804 120.715   7
   1  -9 -53-81.5235 92.5326   7
  -1 -10 -51 164.095 108.528   7
  -1 -10 -50 88.2799 131.500   7
  -1 -10 -49 474.054 157.421   7
  -1 -10 -48 748.122 171.999   4
  -1 -10 -48 1326.51 185.528   7
  -1 -10 -47-38.9925 188.336   4
  -1 -10 -47 186.266 197.176   7
  -1 -10 -46 366.740 210.025   4
  -1 -10 -46 100.930 201.839   7
  -1 -10 -45 426.913 219.732   4
  -1 -10 -45 238.463 218.586   7
  -1 -10 -44 241.626 227.368   4
  -1 -10 -44 73.2706 237.550   7
  -1 -10 -43 275.078 266.638   7
  -1 -10 -42 179.082 276.580   7
  -1 -10 -41 252.791 284.488   7
  -1 -10 -40 413.965 289.443   7
  -1 -10 -39 512.411 295.044   7
  -1 -10 -38 33.1843 285.604   7
  -1 -10 -37 1182.99 290.129   7
  -1 -10 -36 491.726 284.740   7
   1 -10  36 108.377 779.500   3
  -1 -10 -35 2066.62 316.242   7
   1 -10  35 2724.14 940.272   3
  -1 -10 -34 1629.57 321.062   7
   1 -10  34 1423.22 833.490   3
  -1 -10 -33 3286.45 358.222   7
   1 -10  33 4731.18 993.082   3
  -1 -10 -32 3709.01 359.086   7
   1 -10  32 3205.54 891.528   3
   1 -10  31 2218.49 814.387   3
  -1 -10 -31 1688.63 288.241   7
   1 -10  30 2102.10 769.130   3
  -1 -10 -30 809.874 279.995   7
   1 -10  29 1487.31 739.333   3
  -1 -10 -29 1412.95 289.839   7
   1 -10  28 3971.03 871.043   3
  -1 -10 -28 3501.11 338.808   7
   1 -10  27 773.684 790.085   3
   1 -10  26 2405.43 871.185   3
   1 -10  25-136.992 751.711   3
   1 -10  24 87.9821 738.023   3
   1 -10  23 5532.24 937.779   3
   1 -10  22 4796.69 884.136   3
   1  10 -21 3357.09 538.539   2
   1 -10  21 5129.08 877.966   3
   1 -10  20 1919.55 732.712   3
   1  10 -20 1601.75 502.033   2
   1  10 -19 1459.63 501.848   2
   1 -10  19 719.371 664.146   3
   1 -10  18 194.430 595.667   3
   1  10 -18 859.024 491.633   2
   1 -10  17 1253.93 708.751   3
   1  10 -17 1704.69 542.653   2
  -1 -10 -16 1297.24 276.273   4
   1 -10  16 1767.18 656.332   3
   1  10 -16 1596.74 723.328   1
   1  10 -16 2116.99 580.596   2
   1  10 -15 1610.39 644.492   1
   1 -10  15 1549.74 640.732   3
  -1 -10 -15 1234.74 260.464   4
   1  10 -14 855.895 656.952   1
  -1 -10 -14 853.921 235.927   4
   1  10 -13 7903.80 911.383   1
  -1 -10 -13 8101.18 429.139   4
   1  10 -12 3134.00 785.349   1
  -1 -10 -12 5519.63 359.811   4
   1  10 -11 24149.5 1609.94   1
  -1  10  11 23258.5 1582.83   1
  -1 -10 -11 24972.6 1038.92   4
  -1  10  10 16745.5 1271.50   1
   1  10 -10 16417.4 1298.69   1
  -1 -10 -10 16675.3 735.839   4
   1  10  -9 12917.0 1147.15   1
  -1  10   9 13309.5 1128.97   1
  -1 -10  -9 13776.2 633.160   4
   1  10  -8 2063.15 670.202   1
  -1  10   8 3401.52 713.315   1
  -1 -10  -8 2261.36 256.998   4
  -1  10   7 3970.42 739.307   1
   1  10  -7 3205.13 708.387   1
  -1 -10  -7 3640.42 266.457   4
   1  10  -6 5327.62 768.784   1
  -1  10   6 6159.68 851.040   1
  -1 -10  -6 5536.93 347.099   4
  -1  10   5 6815.55 875.831   1
   1  10  -5 5772.42 839.579   1
  -1 -10  -5 6397.52 372.147   4
   1  10  -4 13320.4 1117.23   1
  -1  10   4 12809.3 1075.22   1
  -1 -10  -4 13498.0 610.965   4
   1  10  -3 11386.4 1063.87   1
  -1  10   3 10633.9 962.355   1
  -1 -10  -3 11585.0 541.112   4
   1  10  -2 7950.60 898.151   1
  -1  10   2 8829.08 863.598   1
  -1 -10  -2 8907.31 447.061   4
  -1  10   1 971.293 539.889   1
   1  10  -1 1677.08 619.383   1
  -1 -10  -1 1145.39 223.724   4
   1  10   0 466.052 600.451   1
  -1  10   0 1593.35 574.613   1
  -1 -10   0 468.289 216.620   4
  -1  10  -1 2085.67 540.095   1
   1  10   1 1646.30 588.784   1
   1  10   2 6606.24 839.728   1
  -1  10  -2 7269.82 756.444   1
  -1  10  -3 11817.4 962.601   1
   1  10   3 11788.4 1059.18   1
  -1  10  -4 13473.1 1034.66   1
   1  10   4 13118.0 1118.98   1
   1  10   5 4315.45 769.744   1
  -1  10  -5 4649.02 678.690   1
  -1  10  -6 5112.18 672.245   1
   1  10   6 5188.17 823.910   1
  -1  10  -7 4541.25 656.706   1
   1  10   7 6018.90 895.666   1
  -1  10  -8 2923.89 584.155   1
   1  10   8 3215.50 830.347   1
   1  10   9 11546.8 1127.96   1
  -1  10  -9 13155.5 1023.87   1
  -1  10 -10 15835.9 1135.41   1
   1  10  10 16845.6 1330.55   1
   1  10  11 25983.8 1648.18   1
  -1  10 -11 21652.8 1395.41   1
  -1  10 -12 6072.22 726.564   1
   1  10  12 5319.28 860.597   1
  -1  10 -13 6324.14 756.280   1
   1  10  13 7740.40 988.206   1
   1  10  14 2051.49 819.347   1
  -1  10 -14 955.917 496.818   1
  -1 -10  16 865.378 659.589   3
   1 -10 -17 1753.09 220.553   7
  -1 -10  17 1948.49 709.606   3
   1  10  17 2129.93 595.247   2
   1 -10 -18 492.028 184.121   7
  -1 -10  18 339.596 653.567   3
   1  10  18 530.170 488.974   2
   1 -10 -19 1176.12 222.624   7
  -1 -10  19 543.232 667.353   3
   1  10  19 1478.98 562.377   2
   1 -10 -20 1107.24 227.413   7
  -1 -10  20 1274.16 677.084   3
   1  10  20 1260.51 516.605   2
   1 -10 -21 4402.42 300.939   7
  -1 -10  21 4368.58 782.737   3
   1  10  21 3516.94 608.548   2
   1 -10 -22 3690.30 301.831   7
   1  10  22 3032.04 566.165   2
  -1 -10  22 4326.60 799.160   3
   1 -10 -23 5990.20 370.023   7
  -1 -10  23 4040.94 807.058   3
   1  10  23 4830.80 648.699   2
   1 -10 -24 247.764 208.893   7
  -1 -10  24 168.477 646.608   3
   1 -10 -25 544.488 244.890   7
  -1 -10  25 734.680 741.991   3
   1 -10 -26 1851.44 283.071   7
  -1 -10  26 2190.07 768.645   3
   1 -10 -27 359.190 234.348   7
  -1 -10  27 191.465 770.734   3
   1 -10 -28 3684.31 333.347   7
  -1 -10  28 1953.72 877.193   3
   1 -10 -29 1123.84 283.628   7
  -1 -10  29 1458.70 795.783   3
   1 -10 -30 1131.17 264.973   7
  -1 -10  30 1719.27 815.361   3
   1 -10 -31 1393.07 294.156   7
  -1 -10  31 1337.14 770.591   3
  -1 -10  32 4154.00 899.579   3
  -1 -10  33 3306.43 852.792   3
  -1 -10  34 1685.76 731.429   3
  -1 -10  35 1753.79 693.489   3
   1 -10 -41-10.0626 252.175   7
   1 -10 -42-115.246 259.251   7
   1 -10 -43 233.475 251.132   7
   1 -10 -44-78.1335 244.940   7
   1 -10 -45 449.658 222.970   7
   1 -10 -46-3.75383 192.794   7
   1 -10 -47 127.821 183.933   7
   1 -10 -48 509.310 162.878   4
   1 -10 -48 1475.78 202.854   7
   1 -10 -49 371.290 159.800   7
   1 -10 -50 67.8921 133.850   7
   1 -10 -51 182.025 117.646   7
   1 -10 -52 238.380 90.0591   7
  -1 -11 -50 8.69845 100.257   7
  -1 -11 -49-6.45753 123.607   7
  -1 -11 -48 164.750 146.801   7
  -1 -11 -47 199.405 163.341   4
  -1 -11 -47 418.212 171.624   7
  -1 -11 -46-73.2256 160.833   4
  -1 -11 -46 387.020 178.186   7
  -1 -11 -45 256.138 197.870   4
  -1 -11 -45-67.3395 207.635   7
  -1 -11 -44-219.530 217.152   4
  -1 -11 -44 203.027 210.058   7
  -1 -11 -43 8.42743 226.392   4
  -1 -11 -43-82.3890 218.804   7
  -1 -11 -42 433.594 242.452   4
  -1 -11 -42 524.117 243.541   7
  -1 -11 -41 311.394 225.453   4
  -1 -11 -41 120.987 247.988   7
  -1 -11 -40 213.813 228.067   4
  -1 -11 -40 277.201 250.307   7
  -1 -11 -39 248.913 270.373   4
  -1 -11 -39 440.052 261.581   7
  -1 -11 -38 361.716 247.628   4
  -1 -11 -38 963.538 275.838   7
  -1 -11 -37 991.409 301.409   4
  -1 -11 -37 833.156 277.526   7
  -1 -11 -36 1252.12 301.313   7
  -1 -11 -35 1128.21 308.999   7
   1 -11  34 365.558 793.350   3
  -1 -11 -34 949.115 308.552   7
   1 -11  33 2111.89 837.549   3
  -1 -11 -33 1463.81 314.603   7
   1 -11  32 2212.34 881.847   3
  -1 -11 -32 883.686 288.420   7
   1 -11  31 1942.82 857.095   3
  -1 -11 -31 1211.70 291.016   7
   1 -11  30 102.461 786.413   3
   1 -11  29 460.137 793.667   3
   1 -11  28 1566.21 803.548   3
   1 -11  27 701.122 743.513   3
   1 -11  26 1653.03 773.109   3
   1 -11  25 821.764 756.941   3
   1 -11  24 1264.38 814.387   3
  -1 -11 -24 2684.96 337.940   4
   1 -11  23 6263.32 992.210   3
  -1  11  23 5808.83 705.586   2
  -1 -11 -23 4841.55 410.791   4
   1 -11  22 7131.29 1033.66   3
  -1 -11 -22 6989.99 449.543   4
  -1 -11 -22 7133.88 432.776   7
   1 -11  21 1742.56 807.257   3
   1  11 -21 860.370 458.035   2
  -1 -11 -21 627.664 292.150   4
  -1 -11 -21 835.830 267.425   7
   1 -11  20 1196.28 718.075   3
   1  11 -20 1156.97 518.305   2
  -1 -11 -20 927.197 308.678   4
  -1 -11 -20 1163.64 247.951   7
  -1 -11 -19 3851.48 327.027   4
   1  11 -19 3515.39 646.792   2
   1 -11  18 2381.18 758.981   3
  -1 -11 -18 3510.72 338.382   4
   1  11 -18 3000.95 613.768   2
   1 -11  17 1501.41 750.627   3
  -1 -11 -17 725.688 291.347   4
   1  11 -17 988.423 574.031   2
  -1 -11 -16 6516.44 444.426   4
   1  11 -16 7559.41 839.080   2
  -1 -11 -15 7521.86 467.023   4
   1 -11  15 6773.86 923.752   3
  -1  11  15 6207.99 1056.87   1
   1  11 -15 8043.97 988.357   1
   1  11 -15 9023.07 938.080   2
   1  11 -14 666.942 715.864   1
  -1  11  14 471.345 812.547   1
   1 -11  14 706.254 702.705   3
  -1 -11 -14-16.6831 280.397   4
  -1  11  13 20955.5 1548.51   1
  -1 -11 -13 20411.6 882.346   4
   1  11 -12 4836.02 885.828   1
  -1  11  12 5358.58 917.363   1
  -1 -11 -12 4395.36 335.961   4
  -1  11  11 19242.0 1522.23   1
   1  11 -11 19605.1 1520.68   1
  -1 -11 -11 21365.4 919.367   4
   1  11 -10 14532.7 1325.58   1
  -1  11  10 16007.0 1375.02   1
  -1 -11 -10 16359.0 745.445   4
  -1  11   9 10108.7 1070.51   1
   1  11  -9 7631.90 1000.83   1
  -1 -11  -9 9369.59 481.911   4
  -1  11   8 2881.95 819.262   1
   1  11  -8 2841.31 784.986   1
  -1 -11  -8 2117.39 296.697   4
   1  11  -7 3053.08 751.770   1
  -1  11   7 4499.50 852.827   1
  -1 -11  -7 3392.25 291.511   4
   1  11  -6 15696.0 1275.82   1
  -1  11   6 13843.2 1259.72   1
  -1 -11  -6 17043.3 756.198   4
   1  11  -5 3524.25 817.062   1
  -1  11   5 3281.68 737.408   1
  -1 -11  -5 3821.16 331.704   4
   1  11  -4 12023.9 1135.22   1
  -1  11   4 14479.1 1166.54   1
  -1 -11  -4 13291.3 615.581   4
   1  11  -3 2379.59 754.440   1
  -1  11   3 1502.16 660.164   1
  -1 -11  -3 2244.72 268.975   4
   1  11  -2 4588.72 878.559   1
  -1  11   2 3542.76 735.073   1
  -1 -11  -2 4340.19 338.150   4
  -1  11   1 221.644 562.720   1
   1  11  -1 1083.47 672.937   1
   1  11   0 3716.90 809.598   1
  -1  11   0 5733.33 754.044   1
   1  11   1 500.964 662.190   1
  -1  11  -1 617.427 577.687   1
   1  11   2 5002.78 889.681   1
  -1  11  -2 5666.57 762.506   1
  -1  11  -3 1858.29 616.946   1
   1  11   3 2032.92 787.363   1
   1  11   4 12220.4 1204.65   1
  -1  11  -4 11125.9 999.204   1
   1  11   5 4115.73 862.525   1
  -1  11  -5 3379.21 652.224   1
  -1  11  -6 11745.3 1011.86   1
   1  11   6 13629.9 1211.99   1
  -1  11  -7 4450.39 720.710   1
   1  11   7 4157.02 946.131   1
  -1  11  -8 1964.83 607.302   1
   1  11   8 2513.17 795.956   1
   1  11   9 14045.0 1271.41   1
  -1  11  -9 7540.00 896.118   1
   1  11  10 14546.4 1335.65   1
  -1  11 -10 14675.7 1154.96   1
   1  11  11 20735.7 1585.53   1
  -1  11 -11 17985.0 1284.10   1
   1  11  12 7170.53 1076.87   1
  -1  11 -12 5729.57 759.165   1
   1  11  13 21951.8 1640.39   1
  -1  11 -13 19293.9 1313.05   1
   1  11  14 1200.03 911.822   1
  -1  11 -14 35.5624 488.385   1
   1  11  15 9724.51 1208.31   1
  -1 -11  16 6293.88 898.209   3
   1  11  16 7943.85 932.043   2
   1  11  16 8494.00 1151.30   1
   1 -11 -16 6838.43 391.377   7
  -1 -11  17 853.862 668.996   3
   1  11  17 881.321 602.549   2
   1  11  17 1794.95 867.936   1
   1 -11 -17 1119.84 216.590   7
  -1 -11  18 2120.27 688.483   3
   1  11  18 3087.61 686.901   2
   1  11  18 3356.23 879.347   1
   1 -11 -18 2222.18 269.940   7
  -1 -11  19 3449.64 813.087   3
   1  11  19 4235.97 723.018   2
   1  11  19 2937.25 953.928   1
   1 -11 -19 3186.15 281.876   7
  -1 -11  20 783.504 681.925   3
   1  11  20 762.937 546.258   2
   1 -11 -20 888.461 225.891   7
   1  11  21 1501.40 530.841   2
  -1 -11  21 1644.44 700.166   3
   1  11  21 2105.93 866.302   1
   1 -11 -21 1729.92 276.104   7
   1 -11 -22 5520.29 361.165   7
  -1 -11  22 5581.81 880.645   3
   1  11  22 4163.77 658.344   2
   1 -11 -23 4414.15 331.623   7
  -1 -11  23 4091.23 855.012   3
   1  11  23 3141.54 614.938   2
   1 -11 -24 4123.48 340.850   7
  -1 -11  24 4021.78 833.524   3
   1 -11 -25 1662.45 255.470   7
  -1 -11  25 2397.49 754.409   3
   1 -11 -26 1784.83 290.994   7
  -1 -11  26 2322.36 750.693   3
   1 -11 -27 1397.85 283.933   7
  -1 -11  27 1966.68 765.235   3
   1 -11 -28 255.859 248.151   7
  -1 -11  28 366.867 734.478   3
   1 -11 -29 269.499 278.435   7
  -1 -11  29-50.4940 690.909   3
   1 -11 -30-5.66400 268.659   7
  -1 -11  30 1279.41 757.476   3
   1 -11 -31 1154.56 284.587   7
  -1 -11  31 1226.51 743.842   3
   1 -11 -32 1151.67 305.416   7
  -1 -11  32 1951.39 823.570   3
   1 -11 -33 1360.27 292.841   7
  -1 -11  33 2137.12 824.189   3
   1 -11 -34 808.151 283.991   7
   1 -11 -45 151.926 201.150   7
   1 -11 -46 130.262 157.468   4
   1 -11 -46 71.3119 174.155   7
   1 -11 -47 292.798 157.553   4
   1 -11 -47 355.352 162.143   7
   1 -11 -48 193.346 140.501   7
   1 -11 -49 109.217 126.964   7
   1 -11 -50 115.593 104.613   7
  -1 -12 -48 57.1020 104.668   7
  -1 -12 -47-13.7583 134.061   7
  -1 -12 -46 587.592 161.095   7
  -1 -12 -45 153.138 166.960   4
  -1 -12 -45-110.058 167.802   7
  -1 -12 -44 47.2909 164.166   4
  -1 -12 -44 376.190 189.684   7
  -1 -12 -43 118.257 182.277   4
  -1 -12 -43 153.177 191.409   7
  -1 -12 -42 1033.14 208.229   4
  -1 -12 -42 1188.56 221.477   7
  -1 -12 -41 1873.81 248.140   4
  -1 -12 -41 2312.18 262.116   7
  -1 -12 -40 473.457 246.751   7
  -1 -12 -40 88.1011 237.584   4
  -1 -12 -39 221.204 259.828   7
  -1 -12 -39-32.3818 230.301   4
  -1 -12 -38 763.282 270.986   7
  -1 -12 -38 340.651 247.057   4
  -1 -12 -37 1562.01 290.621   7
  -1 -12 -37 944.316 280.501   4
  -1 -12 -36 403.733 263.807   7
  -1 -12 -36 78.8631 261.669   4
  -1 -12 -35 312.068 260.998   7
  -1 -12 -35 405.316 249.545   4
  -1 -12 -34 793.810 276.977   7
  -1 -12 -34 459.239 292.935   4
  -1 -12 -33 167.005 295.261   4
  -1 -12 -32 243.476 284.240   4
   1 -12  31 1881.50 829.113   3
  -1 -12 -31 264.224 270.961   4
   1 -12  30-461.552 730.530   3
  -1 -12 -30-98.8321 269.097   4
   1 -12  29 1031.61 715.602   3
  -1 -12 -29 164.437 277.975   4
   1 -12  28 636.819 697.650   3
  -1 -12 -28 159.918 290.895   4
   1 -12  27 828.283 762.056   3
  -1 -12 -27 1246.77 333.116   4
   1 -12  26 1171.61 857.392   3
  -1 -12 -26-286.038 320.034   4
   1 -12  25 1103.55 803.837   3
  -1 -12 -25 568.902 282.430   4
  -1 -12 -24 1805.60 305.175   7
  -1 -12 -24 1732.60 335.991   4
   1 -12  24 1967.49 841.472   3
  -1 -12 -23 2595.77 298.043   7
  -1 -12 -23 2433.95 350.196   4
   1 -12  23 3303.32 830.369   3
  -1  12  22 442.846 521.174   2
   1 -12  22 1326.48 731.676   3
  -1 -12 -22 482.008 271.087   7
  -1 -12 -22 570.475 304.380   4
   1 -12  22 875.131 210.020   6
  -1  12  22-171.114 780.800   1
  -1 -12 -21 140.289 301.282   4
   1 -12  21 569.370 726.402   3
  -1  12  21 902.221 891.720   1
  -1 -12 -21 353.124 270.046   7
  -1 -12 -20 623.212 317.164   4
   1  12 -20 486.312 506.303   2
   1 -12  20 756.642 800.965   3
  -1  12  20 611.942 807.884   1
  -1 -12 -20 482.913 234.571   7
  -1 -12 -19 675.567 287.818   4
   1 -12  19 933.824 791.059   3
   1  12 -19 722.679 539.150   2
  -1  12  19 1648.77 928.847   1
  -1 -12 -19 711.353 254.657   7
  -1 -12 -18 2987.24 371.835   4
   1 -12  18 3378.21 863.693   3
  -1  12  18 3672.96 979.005   1
   1  12 -18 3540.83 697.815   2
  -1 -12 -17 15316.5 736.517   4
   1 -12  17 11931.1 1230.13   3
  -1  12  17 15670.9 1430.40   1
   1  12 -17 14145.0 1145.84   2
  -1 -12 -16 6919.59 482.539   4
   1 -12  16 6347.27 940.505   3
  -1  12  16 7498.35 1089.60   1
   1  12 -16 6080.26 836.821   2
  -1 -12 -15 1285.49 351.281   4
   1 -12  15 1697.55 819.004   3
   1  12 -15 1710.84 705.221   1
  -1  12  15 2124.68 917.614   1
   1  12 -15 2449.21 736.825   2
  -1 -12 -14 269.271 330.680   4
   1 -12  14 1120.71 778.448   3
   1  12 -14-188.605 658.795   1
  -1  12  14 580.413 830.178   1
   1  12 -14 1957.82 740.208   2
  -1 -12 -13 22487.6 965.349   4
   1  12 -13 18659.6 1518.70   1
  -1  12  13 19167.7 1597.90   1
   1  12 -13 20187.2 1476.03   2
  -1 -12 -12 9053.90 519.642   4
   1  12 -12 6938.53 993.334   1
  -1  12  12 7320.16 1086.40   1
  -1 -12 -11 5066.87 420.666   4
  -1  12  11 6561.41 1100.51   1
   1  12 -11 5447.66 958.201   1
  -1 -12 -10 3491.89 342.506   4
  -1  12  10 2030.29 884.442   1
   1  12 -10 3707.44 865.132   1
  -1 -12  -9 8142.90 496.637   4
   1  12  -9 8484.49 1078.52   1
  -1 -12  -8 17994.1 806.959   4
   1  12  -8 14932.0 1400.06   1
  -1  12   8 13524.6 1372.44   1
  -1 -12  -7 10508.0 556.254   4
  -1  12   7 11280.2 1164.77   1
   1  12  -7 10212.2 1135.67   1
  -1 -12  -6 9835.97 543.845   4
   1  12  -6 8163.26 1024.29   1
  -1  12   6 8500.26 1023.30   1
  -1 -12  -5 1343.21 278.689   4
  -1  12   5 1928.42 779.361   1
   1  12  -5 1895.90 715.867   1
  -1 -12  -4 5348.16 415.902   4
  -1  12   4 5315.09 920.392   1
   1  12  -4 6490.37 921.867   1
  -1  12   3 6556.80 932.184   1
   1  12  -3 5740.65 966.786   1
   1  12  -2 764.205 777.331   1
  -1  12   2 896.660 665.220   1
  -1  12   1-42.0180 600.456   1
   1  12  -1-48.8726 760.562   1
   1  12   0 3114.75 915.900   1
  -1  12   0 3632.03 757.991   1
  -1  12  -1 296.395 583.635   1
   1  12   1 772.955 752.010   1
  -1  12  -2 870.565 635.383   1
   1  12   2 817.025 728.119   1
   1  12   3 4773.89 896.713   1
  -1  12  -3 5371.03 793.665   1
   1  12   4 6144.05 1044.55   1
  -1  12  -4 4901.30 785.985   1
   1  12   5 607.581 818.982   1
  -1  12  -5 1927.08 635.458   1
   1  12   6 8701.31 1099.63   1
  -1  12  -6 8818.61 962.904   1
  -1  12  -7 8667.10 961.992   1
   1  12   7 10932.6 1235.88   1
   1  12   8 14004.5 1350.85   1
  -1  12  -8 16341.9 1270.61   1
  -1  12  -9 7421.47 893.737   1
   1  12   9 8157.21 1155.70   1
   1  12  10 1909.46 926.026   1
  -1  12 -10 2658.44 674.030   1
  -1  12 -11 3534.46 699.490   1
   1  12  11 3458.00 951.357   1
  -1  12 -12 6854.20 827.772   1
   1  12  12 7073.98 1130.28   1
  -1  12 -13 16093.8 1209.15   1
   1  12  13 17857.1 1565.52   1
   1  12  14 1902.35 812.952   2
   1  12  14 872.119 894.118   1
   1  12  15 3552.38 841.111   2
   1  12  15 2652.72 926.566   1
  -1 -12  16 6026.90 962.778   3
   1  12  16 6656.56 951.909   2
   1  12  16 6217.87 1091.09   1
   1 -12 -16 6447.22 393.594   7
  -1 -12  17 12911.4 1225.32   3
   1  12  17 11592.5 1105.04   2
   1  12  17 14989.1 1457.80   1
   1 -12 -17 12001.1 583.105   7
  -1 -12  18 4368.25 928.505   3
   1  12  18 3756.27 753.354   2
   1  12  18 4811.98 1149.00   1
   1 -12 -18 3872.22 327.159   7
  -1 -12  19 46.0849 732.698   3
   1  12  19 723.074 620.262   2
   1  12  19 1415.27 840.151   1
   1 -12 -19 345.785 242.855   7
  -1 -12  20 1169.85 822.809   3
   1  12  20 351.695 527.625   2
   1  12  20 1484.86 973.254   1
   1 -12 -20 564.669 246.920   7
   1  12  21 184.088 489.758   2
  -1 -12  21 570.408 790.196   3
   1  12  21 180.506 900.396   1
   1 -12 -21 565.265 266.185   7
   1  12  22 151.181 535.474   2
  -1 -12  22 950.057 791.747   3
   1  12  22 1338.66 979.946   1
   1 -12 -22 707.034 243.285   7
  -1 -12  23 1646.42 815.709   3
   1  12  23 2586.43 890.055   1
   1 -12 -23 2422.31 300.968   7
  -1 -12  24 1995.74 808.679   3
   1  12  24 2366.66 1031.95   1
   1 -12 -24 1526.79 272.148   7
  -1 -12  25 337.249 731.495   3
   1  12  25 565.182 1006.05   1
   1 -12 -25 466.353 259.165   7
  -1 -12  26 541.181 751.017   3
   1  12  26 190.142 845.696   1
   1 -12 -26 60.7006 270.866   7
  -1 -12  27 1039.61 774.335   3
   1  12  27 1533.07 862.727   1
   1 -12 -27 1110.81 274.223   7
  -1 -12  28-804.397 832.290   3
   1  12  28 964.020 795.381   1
   1 -12 -28 151.222 284.523   7
  -1 -12  29-102.537 793.559   3
   1  12  29 322.635 730.909   1
   1 -12 -29 252.335 276.518   7
  -1 -12  30 247.806 719.511   3
   1  12  30 1098.71 803.261   1
   1 -12 -30-190.037 267.066   7
  -1 -12  31 147.003 731.231   3
   1 -12 -31 554.479 291.815   7
   1  12  31 580.964 855.158   1
   1 -12 -32 445.737 270.519   7
   1 -12 -33 345.319 269.470   7
   1 -12 -34 764.494 295.459   7
   1 -12 -35 342.909 276.771   7
   1 -12 -36 677.753 264.180   7
   1 -12 -37 1895.21 285.609   7
   1 -12 -38 672.095 273.688   7
   1 -12 -45 125.908 160.618   4
   1 -12 -49 102.368 81.7027   7
  -1 -13 -47 81.8521 89.3240   7
  -1 -13 -46 82.4976 111.735   7
  -1 -13 -45 199.857 131.867   7
  -1 -13 -44-2.63784 152.853   7
  -1 -13 -43 159.776 154.084   4
  -1 -13 -43 220.198 162.232   7
  -1 -13 -42 1114.75 187.506   4
  -1 -13 -42 1810.97 206.295   7
  -1 -13 -41 285.141 180.030   4
  -1 -13 -41 408.007 203.216   7
  -1 -13 -40-42.5419 184.031   4
  -1 -13 -40 272.593 203.072   7
  -1 -13 -39-100.645 213.874   7
  -1 -13 -39 114.765 214.031   4
  -1 -13 -38 46.8242 222.982   7
  -1 -13 -38 51.9733 229.567   4
  -1 -13 -37-27.2722 216.436   4
  -1 -13 -36 104.415 244.033   4
  -1 -13 -35 634.426 256.613   4
  -1 -13 -34 1256.36 255.987   4
  -1 -13 -33 1390.06 296.958   4
  -1 -13 -32 243.110 296.322   4
  -1 -13 -31 414.991 292.388   4
  -1 -13 -30 638.733 303.049   4
  -1 -13 -29 558.847 304.518   4
  -1 -13 -28 35.1638 305.314   4
   1 -13  28 466.677 787.102   3
  -1  13  28 1124.86 875.391   1
  -1 -13 -27 138.456 259.941   7
  -1 -13 -27 202.350 321.466   4
   1 -13  27-219.820 787.864   3
  -1  13  27 415.346 762.065   1
  -1 -13 -26 1953.31 316.356   7
  -1 -13 -26 1758.76 340.793   4
   1 -13  26 1636.78 772.831   3
  -1  13  26 2315.36 815.327   1
  -1 -13 -25 288.294 279.598   7
  -1 -13 -25 300.927 286.848   4
   1 -13  25 364.889 708.249   3
  -1  13  25-711.802 743.498   1
  -1 -13 -24 879.818 275.405   7
  -1 -13 -24 950.390 337.136   4
   1 -13  24 1304.64 806.602   3
  -1  13  24 1302.27 943.996   1
   1 -13  23 4040.85 921.278   3
  -1 -13 -23 5104.50 386.388   7
  -1 -13 -23 4352.50 411.775   4
   1 -13  23 4677.06 317.262   6
  -1  13  23 4690.41 1064.85   1
   1 -13  22 691.322 762.268   3
  -1 -13 -22 162.549 266.160   7
  -1 -13 -22 107.148 299.071   4
   1 -13  22 401.546 220.348   6
  -1  13  22 118.270 738.141   1
   1 -13  21 832.206 680.505   3
  -1  13  21 1201.62 604.370   2
  -1 -13 -21 1073.09 272.152   7
  -1 -13 -21 1017.33 334.685   4
   1 -13  21 1338.42 247.095   6
  -1  13  21 1602.89 922.414   1
  -1 -13 -20 1028.46 294.271   7
  -1 -13 -20 954.255 332.716   4
  -1  13  20 1121.12 603.957   2
   1 -13  20 495.134 804.020   3
  -1  13  20 1180.73 839.055   1
  -1 -13 -19 648.914 279.506   7
  -1 -13 -19 478.949 297.318   4
   1 -13  19 347.458 833.028   3
   1  13 -19 644.631 559.267   2
  -1  13  19 1243.12 962.865   1
  -1 -13 -18 3097.65 312.521   7
  -1 -13 -18 3786.81 402.771   4
  -1  13  18 3291.46 1003.07   1
   1 -13  18 3382.28 899.111   3
   1  13 -18 3346.43 724.364   2
   1 -13  17 3045.60 835.015   3
  -1 -13 -17 5534.14 449.988   4
  -1  13  17 5274.35 1072.64   1
   1  13 -17 4025.37 774.083   2
   1 -13  16 9142.18 1126.05   3
  -1 -13 -16 9362.05 544.448   4
  -1  13  16 10639.5 1256.13   1
   1  13 -16 7259.63 906.955   2
   1 -13  15 3167.73 891.150   3
  -1 -13 -15 1850.49 340.379   4
  -1  13  15 3103.53 966.917   1
   1  13 -15 2905.13 738.486   2
  -1 -13 -14 1477.95 330.539   4
  -1  13  14 1012.78 853.694   1
   1  13 -14 2778.17 836.606   1
   1  13 -14 2389.09 756.372   2
  -1 -13 -13 6151.56 447.289   4
  -1  13  13 4852.78 987.155   1
   1  13 -13 6068.30 959.490   1
   1  13 -13 7125.39 961.467   2
  -1 -13 -12 17165.3 779.368   4
  -1  13  12 13305.8 1410.57   1
   1  13 -12 14343.8 1334.98   1
   1  13 -12 12818.2 1244.40   2
  -1 -13 -11 14617.0 719.261   4
  -1  13  11 14852.1 1436.81   1
   1  13 -11 13162.2 1298.30   1
   1  13 -11 13198.2 1257.85   2
  -1 -13 -10 705.529 347.972   4
  -1  13  10 1205.80 869.546   1
   1  13 -10 418.934 739.413   1
   1  13 -10 2168.03 853.279   2
  -1 -13  -9 2064.55 387.463   4
   1  13  -9 2400.02 877.130   1
  -1  13   9 1774.86 822.351   1
  -1 -13  -8 3390.83 412.515   4
   1  13  -8 4113.53 907.001   1
  -1  13   8 5165.48 992.221   1
  -1 -13  -7-102.158 308.952   4
   1  13  -7 162.646 693.518   1
  -1  13   7 370.495 708.805   1
  -1 -13  -6 2972.83 397.571   4
  -1  13   6 4090.29 947.454   1
   1  13  -6 2773.69 831.236   1
  -1  13   5 1154.98 790.054   1
   1  13  -5-104.684 701.157   1
   1  13  -4 1819.99 817.229   1
  -1  13   4 2265.90 780.674   1
   1  13  -3 2872.07 876.519   1
  -1  13   3 1841.81 755.043   1
   1  13  -2 3728.60 908.026   1
  -1  13   2 3064.62 795.143   1
   1  13  -1 320.589 746.232   1
  -1  13   1-291.799 697.215   1
  -1  13   0 2987.43 777.034   1
   1  13   0 5322.26 997.192   1
  -1  13  -1-274.712 622.212   1
   1  13   1-557.780 853.956   1
  -1  13  -2 3704.77 778.005   1
   1  13   2 3483.25 979.223   1
   1  13   3 2211.93 886.327   1
  -1  13  -3 1687.04 685.858   1
   1  13   4 1430.90 860.404   1
  -1  13  -4 1404.56 675.852   1
   1  13   5 1116.92 913.150   1
  -1  13  -5 700.400 622.321   1
   1  13   6 3612.33 913.948   1
  -1  13  -6 2809.06 740.521   1
  -1  13  -7-180.254 621.004   1
   1  13   7 1782.32 932.715   1
  -1  13  -8 3437.38 752.410   1
   1  13   8 3218.45 1023.19   1
   1  13   9 2595.96 903.247   1
  -1  13  -9 1465.29 642.782   1
  -1  13 -10 849.332 600.343   1
   1  13  10 296.274 932.404   1
   1  13  11 18158.4 1505.55   2
   1  13  11 16870.2 1611.91   1
   1  13  12 17929.3 1487.99   2
   1  13  12 20921.1 1771.98   1
   1  13  13 7132.18 1010.90   2
   1  13  13 8310.97 1290.22   1
   1  13  14 3450.66 862.466   2
   1  13  14 1244.41 1016.24   1
   1 -13 -15 2602.51 305.953   7
  -1 -13  15 3115.72 912.693   3
   1  13  15 3300.23 827.996   2
   1  13  15 2526.67 1105.49   1
   1 -13 -16 8645.08 476.854   7
  -1 -13  16 8394.48 1086.15   3
   1  13  16 9280.94 1048.19   2
   1  13  16 10011.6 1373.28   1
   1 -13 -17 3627.57 333.873   7
  -1 -13  17 3698.35 845.965   3
   1  13  17 3504.21 780.445   2
   1  13  17 3106.66 934.610   1
   1 -13 -18 4237.56 332.679   7
  -1 -13  18 4775.44 926.379   3
   1  13  18 3332.49 797.961   2
   1  13  18 4977.01 1090.89   1
   1 -13 -19 638.745 269.646   7
  -1 -13  19 1331.56 829.784   3
  -1  13 -19 1050.38 584.496   2
   1  13  19 548.804 602.026   2
   1  13  19 1498.03 1059.52   1
  -1 -13  20 747.747 815.691   3
   1  13  20 1046.25 601.740   2
   1 -13 -20 1319.42 266.917   6
   1  13  20 1700.30 917.331   1
   1 -13 -20 885.080 270.799   7
   1  13  21 578.143 543.972   2
  -1 -13  21 1485.75 835.445   3
   1 -13 -21 1111.87 250.628   6
   1  13  21 385.833 968.360   1
   1 -13 -21 794.260 266.760   7
  -1 -13  22 935.101 788.429   3
   1  13  22 517.345 824.000   1
   1 -13 -22 221.493 262.135   7
  -1 -13  23 4280.59 904.953   3
   1  13  23 5523.11 1211.11   1
   1 -13 -23 5057.91 357.858   7
  -1 -13  24 838.889 724.390   3
   1  13  24 1540.17 1005.04   1
   1 -13 -24 1204.53 289.991   7
  -1 -13  25 691.657 683.013   3
   1  13  25-193.021 826.337   1
   1 -13 -25 60.3607 255.215   7
  -1 -13  26 1378.87 696.312   3
   1  13  26 2319.03 835.926   1
   1 -13 -26 1504.62 300.498   7
  -1 -13  27 850.798 699.000   3
   1  13  27 1159.00 839.972   1
   1 -13 -27-170.316 258.269   7
  -1 -13  28-159.813 667.682   3
   1 -13 -28-153.432 267.567   7
   1  13  28 578.130 825.000   1
   1 -13 -29 135.960 282.186   7
   1 -13 -30 701.521 268.786   7
   1 -13 -31 591.772 275.940   7
   1 -13 -32 322.646 279.725   7
   1 -13 -33 1568.74 275.804   7
   1 -13 -34 1105.30 276.209   7
   1 -13 -35 708.932 267.290   7
   1 -13 -36 649.224 254.370   7
   1 -13 -37 22.0426 229.822   7
   1 -13 -38 285.841 223.213   7
   1 -13 -39-59.5124 210.593   7
   1 -13 -40 188.862 198.134   7
   1 -13 -41 378.291 184.262   7
   1 -13 -42 1028.47 175.584   4
   1 -13 -42 1421.45 192.937   7
   1 -13 -43 276.721 153.137   4
  -1 -14 -44 68.2988 107.012   7
  -1 -14 -43 8.92746 125.386   7
  -1 -14 -42 116.217 136.879   7
  -1 -14 -40 277.849 163.375   4
  -1 -14 -39 311.896 184.291   4
  -1 -14 -38-101.456 205.054   4
  -1 -14 -37-208.031 204.389   4
  -1 -14 -36 46.2780 211.912   4
  -1 -14 -35 17.6934 224.345   4
  -1 -14 -34 561.572 249.927   4
  -1 -14 -33 345.232 224.632   4
  -1 -14 -32 612.031 247.587   4
  -1 -14 -31 1747.81 308.420   7
  -1 -14 -31 1950.54 292.696   4
  -1 -14 -30 1038.10 282.203   7
  -1 -14 -30 1083.41 290.318   4
  -1 -14 -29 174.604 268.761   7
  -1 -14 -29 724.904 297.263   4
  -1 -14 -28 1780.46 316.730   7
  -1 -14 -28 1406.26 313.170   4
  -1 -14 -27 883.149 288.033   7
  -1 -14 -27 918.080 304.939   4
  -1 -14 -26-21.4105 261.631   7
  -1 -14 -26-64.5246 266.609   4
  -1 -14 -25 285.194 291.325   7
  -1 -14 -25 287.360 277.090   4
  -1 -14 -24 325.456 272.755   7
  -1 -14 -24 164.720 317.637   4
   1 -14  24 1468.67 817.485   3
  -1  14  24-61.3015 832.923   1
  -1 -14 -23 215.112 266.018   7
  -1 -14 -23 193.484 306.959   4
   1 -14  23 50.3023 707.251   3
  -1  14  23-246.291 708.021   1
   1 -14  22 1559.47 719.315   3
  -1 -14 -22 1647.45 309.807   7
  -1 -14 -22 1496.92 335.373   4
   1 -14  22 1812.13 265.540   6
  -1  14  22 1544.24 952.882   1
   1 -14  21 695.257 740.983   3
  -1 -14 -21 273.476 258.225   7
  -1 -14 -21 291.306 330.895   4
   1 -14  21 498.231 242.708   6
  -1  14  21 499.923 766.873   1
  -1  14  20 808.302 629.661   2
   1 -14  20 1248.39 828.438   3
  -1 -14 -20 716.310 289.680   7
  -1 -14 -20 557.733 323.556   4
   1 -14  20 935.096 256.776   6
  -1  14  20-62.5483 897.154   1
  -1  14  19 1017.47 627.525   2
   1 -14  19 457.123 669.031   3
  -1 -14 -19 959.296 283.240   7
  -1 -14 -19 867.376 345.232   4
   1 -14  19 1646.20 285.910   6
  -1  14  19 1118.91 857.492   1
  -1 -14 -18 2202.15 299.908   7
  -1 -14 -18 1875.98 382.769   4
   1  14 -18 1278.22 668.018   2
   1 -14  18 2816.00 874.033   3
  -1  14  18 1418.71 736.832   2
  -1  14  18 1791.40 951.143   1
  -1 -14 -17 704.943 287.687   7
   1 -14  17 1320.41 877.824   3
  -1 -14 -17 548.240 329.629   4
  -1  14  17 2464.54 1014.63   1
  -1  14  17 1219.50 673.001   2
   1  14 -17 358.230 578.528   2
  -1 -14 -16 1822.89 363.875   4
   1 -14  16 856.909 732.173   3
  -1  14  16 1767.22 895.069   1
   1  14 -16 1750.10 711.496   2
  -1 -14 -15 1558.48 395.265   4
  -1  14  15 1809.90 894.231   1
   1  14 -15 1991.08 740.561   2
  -1 -14 -14 4475.92 453.179   4
  -1  14  14 3571.51 908.280   1
   1  14 -14 2685.71 825.156   2
  -1 -14 -13 137.630 377.747   4
   1  14 -13 204.067 665.598   1
  -1  14  13 356.588 801.747   1
   1  14 -13 741.816 766.950   2
  -1 -14 -12 1924.35 406.965   4
   1  14 -12 567.692 740.525   1
  -1  14  12 2081.33 865.895   1
   1  14 -12 2508.70 862.308   2
  -1 -14 -11-22.2127 388.136   4
  -1  14  11 296.618 842.313   1
   1  14 -11 104.096 722.019   1
   1  14 -11 292.065 753.425   2
  -1 -14 -10-103.803 388.097   4
  -1  14  10 1472.13 901.550   1
   1  14 -10 793.009 697.784   1
   1  14 -10 1335.72 725.056   2
  -1 -14  -9 4084.35 451.909   4
   1  14  -9 2298.86 788.151   1
  -1  14   9 2949.33 904.646   1
   1  14  -9 3132.13 972.616   2
  -1  14   8 1416.88 848.379   1
   1  14  -8 2074.41 778.257   1
   1  14  -8 2099.13 883.420   2
  -1  14   7 1118.13 831.651   1
   1  14  -7-173.241 723.892   1
   1  14  -7 411.737 841.163   2
  -1  14   6 2633.05 864.275   1
   1  14  -6 1991.56 857.360   1
   1  14  -6 3694.64 944.990   2
  -1  14   5 1425.01 804.324   1
   1  14  -5 2245.47 847.147   1
   1  14  -5 2775.72 991.262   2
  -1  14   4 816.357 824.025   1
   1  14  -4 1661.87 811.039   1
   1  14  -4 3224.36 969.888   2
   1  14  -3 10654.5 1261.01   1
  -1  14   3 11764.4 1267.27   1
  -1  14   2 849.459 759.782   1
   1  14  -2 1360.32 823.859   1
  -1  14   1 716.575 717.722   1
   1  14  -1 687.576 867.646   1
  -1  14   0 1542.66 761.004   1
   1  14   0 816.810 845.615   1
  -1  14  -1 1585.36 727.056   1
   1  14   1 1249.23 812.842   1
   1  14   2 1100.82 928.709   1
  -1  14  -2 577.473 656.713   1
   1  14   3 10373.4 1312.15   1
  -1  14  -3 9758.44 1078.07   1
   1  14   4 440.592 831.755   1
  -1  14  -4 1841.38 753.796   1
  -1  14  -5 1345.16 714.498   1
   1  14   5 2183.10 993.262   1
   1  14   5 1548.65 887.981   2
   1  14   6 2704.07 950.548   1
   1  14   6 3594.56 1042.35   2
   1  14   7 1235.14 892.507   1
   1  14   7 1551.72 891.496   2
   1  14   8 2242.60 1008.82   1
   1  14   8 2155.26 952.012   2
   1  14   9 4016.24 1063.22   1
   1  14   9 3045.63 927.298   2
   1  14  10 381.324 832.952   1
   1  14  10 1539.79 918.903   2
   1  14  11 579.122 852.797   1
   1  14  11 1028.99 789.273   2
   1  14  12 1230.67 841.556   1
   1  14  12 2731.18 905.482   2
   1 -14 -13 498.164 245.739   7
   1  14  13 1723.61 882.577   2
   1  14  13 64.7956 829.117   1
   1 -14 -14 3492.83 324.737   7
  -1 -14  14 3815.27 969.133   3
   1  14  14 4725.52 950.232   2
   1  14  14 4066.45 986.527   1
   1 -14 -15 2031.40 287.148   7
  -1 -14  15 2056.66 803.380   3
   1  14  15 2780.40 825.128   2
   1  14  15 2566.37 1012.35   1
   1 -14 -16 1065.12 266.049   7
  -1 -14  16 1212.64 770.388   3
   1  14  16 2163.54 811.546   2
   1  14  16 1279.27 935.395   1
   1 -14 -17 634.186 269.588   7
  -1 -14  17 713.757 819.210   3
   1  14  17 1204.25 713.516   2
  -1  14 -17 1372.95 705.007   2
   1  14  17 320.762 931.767   1
   1  14  18 1417.35 626.983   2
  -1  14 -18 1213.93 681.187   2
   1 -14 -18 1473.94 279.585   7
  -1 -14  18 762.183 802.569   3
   1 -14 -18 2885.41 308.929   6
   1  14  18 2523.68 869.650   1
   1  14  19 932.854 642.505   2
  -1 -14  19 1786.97 823.253   3
   1 -14 -19 1480.66 284.597   6
   1  14  19 1236.77 1005.78   1
   1 -14 -19 949.172 279.300   7
   1  14  20 573.796 576.054   2
  -1 -14  20 815.381 675.176   3
   1 -14 -20 523.383 261.539   6
   1  14  20 455.780 897.230   1
   1 -14 -20 328.213 251.263   7
  -1 -14  21 503.568 717.448   3
   1 -14 -21 256.907 243.796   6
   1  14  21 196.599 951.488   1
   1 -14 -21 524.813 269.897   7
  -1 -14  22 1286.61 767.240   3
   1  14  22 2028.10 880.478   1
   1 -14 -22 1110.24 272.919   7
  -1 -14  23 542.678 761.495   3
   1  14  23 391.434 964.602   1
   1 -14 -23-85.9949 273.701   7
  -1 -14  24 543.155 747.375   3
   1  14  24-130.593 921.078   1
   1 -14 -24 80.1638 250.210   7
   1 -14 -25 180.765 264.050   7
   1 -14 -26-121.611 271.799   7
   1 -14 -27 1624.90 285.506   7
   1 -14 -28 2114.62 306.409   7
   1 -14 -29 591.981 251.321   7
   1 -14 -30 893.022 262.889   7
   1 -14 -31 2156.07 294.422   7
   1 -14 -32 1179.88 257.548   7
   1 -14 -33 729.472 251.590   7
   1 -14 -34 675.417 251.228   7
   1 -14 -35 134.028 229.728   7
   1 -14 -36-71.6956 216.042   7
   1 -14 -37-147.061 197.596   7
   1 -14 -38 303.709 196.537   7
   1 -14 -39 238.543 181.348   7
   1 -14 -40 97.1597 157.194   4
   1 -14 -40 450.615 174.133   7
   1 -14 -41 609.131 167.361   7
   1 -14 -42-29.4973 136.921   7
   1 -14 -43 109.799 126.416   7
   1 -14 -44 144.881 105.724   7
  -1 -15 -38 350.704 160.213   4
  -1 -15 -37 30.8921 172.713   4
  -1 -15 -36 43.7320 185.639   4
  -1 -15 -35 261.366 200.712   7
  -1 -15 -35 303.197 210.147   4
  -1 -15 -34-19.0546 220.010   7
  -1 -15 -34 24.4722 193.257   4
  -1 -15 -33 1151.97 242.650   7
  -1 -15 -33 558.878 230.600   4
  -1 -15 -32 1746.93 256.169   7
  -1 -15 -32 1569.70 265.452   4
  -1 -15 -31 559.894 235.238   7
  -1 -15 -31 518.754 240.046   4
  -1 -15 -30 174.640 239.952   7
  -1 -15 -30 248.222 229.201   4
  -1 -15 -29 83.2742 263.366   7
  -1 -15 -29 131.390 240.801   4
  -1 -15 -28 1583.36 289.697   7
  -1 -15 -28 1114.63 263.854   4
  -1 -15 -27-33.9370 251.335   7
  -1 -15 -27-5.40603 255.776   4
  -1 -15 -26 54.4367 263.579   7
  -1 -15 -26-78.0198 262.664   4
  -1 -15 -25 95.9688 278.311   7
  -1 -15 -25 51.6030 292.143   4
  -1 -15 -24 127.811 254.472   7
  -1 -15 -24 111.883 312.434   4
  -1 -15 -23 361.939 280.895   7
  -1 -15 -23 444.534 291.686   4
  -1 -15 -22 1917.21 288.957   7
  -1 -15 -22 1259.22 335.171   4
   1 -15  21 992.387 252.374   6
  -1 -15 -21 878.082 281.060   7
  -1 -15 -21 984.608 344.375   4
  -1 -15 -20 579.445 281.368   7
  -1 -15 -20 302.126 304.883   4
   1 -15  20 1124.56 257.217   6
   1 -15  20 792.028 749.732   3
  -1  15  19 428.769 532.999   2
   1 -15  19 650.798 746.879   3
  -1 -15 -19 125.528 260.827   7
  -1 -15 -19 13.5542 347.008   4
   1 -15  19 536.892 271.068   6
  -1  15  19-117.596 821.244   1
  -1  15  18 1446.25 587.567   2
   1 -15  18 1587.48 702.758   3
  -1 -15 -18 1278.84 297.236   7
  -1 -15 -18 1199.92 372.824   4
   1 -15  18 1743.03 293.414   6
  -1  15  18 1492.82 774.873   1
  -1  15  17 1848.92 761.688   2
   1 -15  17 1245.85 818.662   3
   1  15 -17 516.761 560.569   2
  -1 -15 -17 1626.67 289.584   7
  -1 -15 -17 1321.07 355.060   4
   1 -15  17 2060.69 308.657   6
  -1  15  17 1390.96 849.517   1
  -1 -15 -16 649.097 295.182   7
  -1 -15 -16 358.322 381.919   4
  -1  15  16 545.133 893.133   1
   1  15 -16 774.677 668.272   2
  -1  15  16 491.242 693.264   2
  -1 -15 -15 349.482 375.271   4
  -1  15  15-121.900 851.371   1
  -1  15  15 602.227 730.993   2
   1  15 -15 769.703 690.344   2
  -1 -15 -14 703.490 336.012   4
  -1  15  14 182.716 836.596   1
  -1  15  14 1278.46 796.220   2
   1  15 -14 401.895 704.702   2
  -1  15  13 967.317 859.490   1
   1  15 -13 1297.66 762.286   2
  -1  15  12 899.095 875.916   1
   1  15 -12 474.639 758.739   2
  -1  15  11 1014.59 882.636   1
   1  15 -11 145.242 745.480   2
  -1  15  10-355.670 822.466   1
   1  15 -10 694.414 697.014   1
   1  15 -10 697.928 677.476   2
  -1  15   9 2892.41 881.468   1
   1  15  -9 2529.94 841.787   1
   1  15  -9 2878.20 933.669   2
   1  15  -8 1718.32 770.094   1
  -1  15   8 2596.60 893.620   1
   1  15  -8 4074.88 927.451   2
   1  15  -7 3197.22 914.805   1
  -1  15   7 2894.25 977.971   1
   1  15  -7 3372.86 948.455   2
   1  15  -6-179.748 848.020   1
  -1  15   6-296.830 771.536   1
   1  15  -6 2060.88 951.291   2
   1  15  -5 2866.05 988.696   1
  -1  15   5 2847.61 896.677   1
   1  15  -5 5266.43 1107.49   2
   1  15  -4 1990.87 975.013   1
  -1  15   4 2708.24 885.556   1
   1  15  -4 4547.78 954.558   2
   1  15  -3 5043.25 1119.55   1
  -1  15   3 5599.75 968.954   1
  -1  15   2 1385.04 799.299   1
   1  15  -2 2456.58 895.706   1
   1  15  -2 3671.11 1057.40   2
   1  15  -1 3077.06 935.669   1
   1  15  -1 4236.84 1111.97   2
   1  15   0 1646.79 893.715   1
   1  15   0 2189.74 1044.83   2
   1  15   1 2385.64 870.319   1
   1  15   2 1507.48 944.206   1
   1  15   3 5861.95 1143.66   1
   1  15   4 2985.48 1075.16   1
   1  15   4 3426.23 1036.36   2
   1  15   5 2584.41 949.032   1
   1  15   5 4123.02 1004.31   2
   1  15   6 1476.72 1027.22   1
   1  15   6 2434.96 1049.24   2
   1  15   7 5680.78 1178.36   1
   1  15   7 4508.45 1026.86   2
   1  15   8 3398.91 993.334   1
   1  15   8 3275.27 1028.28   2
   1  15   9 3767.33 1075.50   1
   1  15   9 3556.27 928.080   2
   1  15  10 721.317 940.730   1
   1  15  10 1118.00 886.915   2
   1 -15 -11 897.314 260.616   7
   1  15  11 980.865 735.881   2
   1  15  11 1176.43 972.732   1
   1 -15 -12 792.478 263.301   7
  -1 -15  12 1055.14 868.984   3
   1  15  12 796.083 739.347   2
   1  15  12 785.606 988.522   1
   1 -15 -13 525.215 257.082   7
  -1 -15  13 1051.16 784.404   3
  -1  15 -13 1259.50 804.476   2
   1  15  13 1043.78 825.567   2
   1  15  13-65.4403 932.461   1
   1 -15 -14 672.943 259.629   7
  -1 -15  14 576.047 810.915   3
  -1  15 -14 549.429 724.408   2
   1  15  14 816.797 790.524   2
   1  15  14 587.174 880.412   1
   1 -15 -15-189.664 253.820   7
  -1 -15  15 52.2595 737.174   3
   1  15  15 591.532 728.850   2
  -1  15 -15 270.335 701.163   2
   1  15  15 130.743 751.676   1
   1  15  16-141.692 687.993   2
  -1  15 -16 911.965 695.805   2
   1 -15 -16 221.355 251.410   7
  -1 -15  16 419.493 673.642   3
   1 -15 -16 721.682 296.708   6
   1  15  16 851.111 902.152   1
  -1  15 -17 2671.45 710.552   2
   1  15  17 1139.44 732.464   2
   1 -15 -17 1534.67 273.701   7
  -1 -15  17 2099.19 860.739   3
   1 -15 -17 2501.86 322.997   6
   1  15  17 2281.29 1003.21   1
   1  15  18 757.688 606.770   2
  -1 -15  18-103.831 740.332   3
   1 -15 -18 1124.44 281.304   6
   1  15  18 519.131 793.488   1
   1 -15 -18 970.417 281.134   7
  -1 -15  19 103.039 653.792   3
   1  15  19 92.7405 597.946   2
   1 -15 -19 375.503 273.772   6
   1  15  19 192.368 886.516   1
   1 -15 -19 118.932 247.557   7
   1 -15 -20 1307.51 270.152   6
  -1 -15  20 1315.91 710.638   3
   1 -15 -20 1055.87 276.841   7
   1 -15 -21 1044.77 267.816   7
   1 -15 -21 1473.47 269.532   6
   1 -15 -22 1728.37 293.927   7
   1 -15 -23 595.288 257.937   7
   1 -15 -24 170.005 256.692   7
   1 -15 -25 153.545 244.934   7
   1 -15 -26-160.711 251.123   7
   1 -15 -27 104.858 239.606   7
   1 -15 -28 1697.58 265.877   7
   1 -15 -29 813.934 250.101   7
   1 -15 -30 300.591 228.434   7
   1 -15 -31 551.237 234.927   7
   1 -15 -32 2076.53 260.009   7
   1 -15 -33 806.985 218.033   7
   1 -15 -34 217.842 195.412   7
   1 -15 -35 386.536 187.610   7
   1 -15 -36-74.9143 175.096   7
   1 -15 -37-26.9101 164.196   4
   1 -15 -37-57.2054 168.345   7
   1 -15 -38 318.639 163.170   4
   1 -15 -38 591.380 158.008   7
   1 -15 -39 314.296 146.975   7
   1 -15 -40-29.0042 125.866   7
   1 -15 -41 153.679 111.939   7
   1 -15 -42 77.4862 88.4144   7
  -1 -16 -39 42.2727 99.1093   7
  -1 -16 -38-8.14938 117.757   7
  -1 -16 -37 657.026 145.818   7
  -1 -16 -36 69.2938 143.786   7
  -1 -16 -35 22.3718 152.008   7
  -1 -16 -34 383.449 175.445   7
  -1 -16 -33 1271.77 207.017   7
  -1 -16 -32 331.712 195.376   7
  -1 -16 -32 138.843 212.280   4
  -1 -16 -31 156.406 195.458   7
  -1 -16 -31 48.9546 192.091   4
  -1 -16 -30 279.847 203.486   7
  -1 -16 -30 219.081 211.436   4
  -1 -16 -29 480.921 217.377   7
  -1 -16 -29 477.625 243.791   4
  -1 -16 -28 341.433 238.245   7
  -1 -16 -28 168.599 253.453   4
  -1 -16 -27 42.5599 223.315   7
  -1 -16 -27-170.872 255.980   4
  -1 -16 -26-188.280 225.472   7
  -1 -16 -26 30.4571 269.203   4
  -1 -16 -25 107.239 249.357   7
  -1 -16 -25-127.122 265.063   4
  -1 -16 -24 271.163 241.671   7
  -1 -16 -24 16.4499 258.506   4
  -1 -16 -23 197.257 246.148   7
  -1 -16 -23 124.642 256.017   4
  -1 -16 -22 420.635 264.068   7
  -1 -16 -22 426.560 309.323   4
  -1 -16 -21 1021.05 239.419   6
  -1 -16 -21 693.671 249.104   7
  -1 -16 -21 547.874 302.660   4
  -1 -16 -20 482.967 275.291   7
  -1 -16 -20 637.538 238.008   6
  -1 -16 -19 75.8646 254.852   7
  -1 -16 -19 421.223 242.775   6
   1 -16  19 232.100 249.665   6
  -1 -16 -18 1277.58 286.679   7
   1 -16  18 1260.34 278.435   6
  -1 -16 -17 467.106 259.886   7
   1 -16  17 852.374 288.323   6
  -1 -16 -16 471.257 269.113   7
   1 -16  16 790.607 300.510   6
  -1 -16 -15 879.617 274.302   7
   1 -16  15 1389.60 305.373   6
  -1 -16 -14 418.902 265.983   7
   1 -16  14 953.567 305.608   6
  -1 -16 -13 979.477 287.932   7
   1 -16  13 1939.01 327.116   6
  -1  16  13 1131.21 804.011   2
   1  16 -12 1512.58 744.704   2
  -1  16  12 2271.91 876.625   2
   1 -16  11 893.522 772.480   3
   1  16 -11-140.117 611.643   2
  -1  16  11-215.313 759.316   2
   1 -16  10 629.803 755.594   3
  -1  16  10 1354.70 747.366   2
   1  16 -10 774.021 741.334   2
   1 -16   9 1692.59 732.957   3
   1  16  -9 2643.67 882.103   2
  -1  16   9 2128.75 919.084   2
   1 -16   8 3563.91 924.978   3
   1  16  -8 2287.01 767.639   2
   1  16  -7 1754.15 899.584   2
   1  16  -6 1414.56 750.570   2
   1  16  -5 1487.25 839.548   2
   1  16  -4 2270.79 919.708   1
   1  16  -4 2390.09 952.696   2
   1  16  -3 1004.97 815.943   1
   1  16  -3 2800.14 875.400   2
   1  16  -2 4162.40 973.251   1
   1  16  -2 6485.90 1033.67   2
   1  16  -1 443.472 864.642   1
   1  16  -1 1732.73 920.931   2
   1  16   0 1956.72 912.796   1
   1  16   0 3264.25 991.744   2
   1  16   1 254.336 803.601   1
   1  16   2 5950.07 1132.40   1
   1  16   3 2593.46 937.530   1
   1  16   4-63.2243 834.326   1
   1  16   4 683.699 763.094   2
   1  16   5 2650.17 1049.03   1
   1  16   5 3185.69 1020.53   2
   1  16   6 1434.96 870.985   1
   1  16   6 3142.85 968.815   2
   1  16   7-328.798 799.872   1
   1  16   7 948.697 716.797   2
   1 -16  -8 2450.74 278.200   7
   1  16   8 2715.31 1042.96   1
  -1  16  -8 2883.29 934.096   2
   1  16   8 1608.62 897.695   2
   1 -16  -9 2263.34 279.923   7
  -1  16  -9 1700.24 698.522   2
   1  16   9 2140.26 822.761   2
   1  16   9 2152.11 1046.98   1
   1 -16 -10 359.827 253.033   7
  -1 -16  10 163.552 630.126   3
  -1  16 -10 990.029 778.761   2
   1  16  10 541.250 824.009   2
   1  16  10 67.3289 937.270   1
   1 -16 -11 188.819 241.963   7
  -1 -16  11-54.0595 799.333   3
  -1  16 -11 389.210 775.341   2
   1  16  11 263.907 717.119   2
   1  16  11-67.1942 906.427   1
   1 -16 -12 1777.96 268.880   7
  -1 -16  12 2141.51 755.499   3
   1  16  12 1430.48 701.992   2
  -1  16 -12 1278.73 711.550   2
   1  16  12 1770.18 956.955   1
  -1 -16  13 374.016 818.381   3
   1 -16 -13 545.917 251.800   7
   1  16  13 51.8316 726.852   2
   1 -16 -13 1302.23 324.867   6
   1 -16 -14 243.030 244.766   7
   1 -16 -14 609.856 310.444   6
   1 -16 -15 296.103 252.709   7
   1 -16 -15 540.144 294.248   6
   1 -16 -16-63.5334 239.612   7
   1 -16 -16 523.933 295.354   6
   1 -16 -17 246.400 235.350   7
   1 -16 -17 334.198 278.428   6
   1 -16 -18 596.765 259.991   7
   1 -16 -18 1211.90 277.304   6
   1 -16 -19 234.333 239.316   7
   1 -16 -19 169.100 259.011   6
   1 -16 -20 279.531 248.399   7
   1 -16 -20 588.657 259.143   6
   1 -16 -21 549.929 244.025   7
   1 -16 -21 528.178 236.112   6
   1 -16 -22 598.705 244.451   7
   1 -16 -23 86.4204 231.063   7
   1 -16 -24 280.904 231.053   7
   1 -16 -25 139.224 229.692   7
   1 -16 -26 367.531 227.282   7
   1 -16 -27 98.4727 214.955   7
   1 -16 -28 563.843 224.768   7
   1 -16 -29 764.609 221.932   7
   1 -16 -30 250.350 198.023   7
   1 -16 -31 232.845 191.639   7
   1 -16 -32 138.370 183.888   7
   1 -16 -33 561.050 180.730   7
   1 -16 -34 434.010 170.927   7
   1 -16 -35 31.7191 152.663   7
   1 -16 -36 71.7353 135.996   7
   1 -16 -37 473.032 125.938   7
   1 -16 -38-52.5551 107.652   7
   1 -16 -39 79.7241 87.6171   7
  -1 -17 -36 333.814 93.7468   7
  -1 -17 -35 98.6602 109.036   7
  -1 -17 -34 700.280 134.377   7
  -1 -17 -33 543.341 144.961   7
  -1 -17 -32 238.039 147.308   7
  -1 -17 -31 1492.31 178.965   7
  -1 -17 -30 402.342 167.571   7
  -1 -17 -29 644.987 182.139   7
  -1 -17 -28 155.964 182.889   7
  -1 -17 -27 1382.29 209.195   7
  -1 -17 -26 542.040 217.151   7
  -1 -17 -25-45.3222 203.841   7
  -1 -17 -24-93.5645 215.151   7
  -1 -17 -23-16.0339 220.095   7
  -1 -17 -22 317.050 218.868   7
  -1 -17 -21 468.426 233.337   7
  -1 -17 -21 265.440 201.936   6
  -1 -17 -20 180.899 226.550   7
  -1 -17 -20 303.454 223.524   6
  -1 -17 -19 113.956 244.875   7
  -1 -17 -19 298.717 233.571   6
  -1 -17 -18 157.209 237.834   7
  -1 -17 -18 201.853 233.067   6
  -1 -17 -17 591.510 253.664   7
   1 -17  17 883.326 262.797   6
  -1 -17 -17 973.297 259.171   6
  -1 -17 -16 990.412 258.336   7
  -1 -17 -16 1909.70 285.553   6
   1 -17  16 1372.82 285.229   6
  -1 -17 -15 695.162 251.150   7
   1 -17  15 1170.98 294.192   6
  -1 -17 -14 813.448 268.012   7
   1 -17  14 910.615 296.351   6
  -1 -17 -13 629.016 254.739   7
   1 -17  13 976.562 305.387   6
  -1 -17 -12 309.721 250.008   7
   1 -17  12 561.873 303.955   6
  -1 -17 -11 696.809 273.929   7
   1 -17  11 934.283 317.003   6
  -1 -17 -10 1240.15 278.296   7
   1 -17  10 2190.83 345.183   6
   1 -17   9 2464.31 353.164   6
   1 -17   8 4463.19 414.819   6
   1 -17  -7 1185.21 243.447   7
   1 -17  -7 1747.14 336.578   6
   1 -17  -8 1816.32 256.039   7
   1 -17  -8 3067.44 369.465   6
   1 -17  -9 1488.37 252.069   7
   1 -17  -9 2502.09 350.112   6
   1 -17 -10 1137.31 240.231   7
   1 -17 -10 1829.68 332.856   6
   1 -17 -11 379.425 225.869   7
   1 -17 -11 1176.06 314.396   6
   1 -17 -12 250.117 220.600   7
   1 -17 -12 687.131 312.037   6
   1 -17 -13 575.099 232.229   7
   1 -17 -13 1205.78 308.344   6
   1 -17 -14 500.008 230.655   7
   1 -17 -14 1152.51 304.187   6
   1 -17 -15 398.461 220.130   7
   1 -17 -15 658.783 282.176   6
   1 -17 -16 662.071 229.651   7
   1 -17 -16 1011.62 276.327   6
   1 -17 -17 211.673 220.164   7
   1 -17 -17 530.711 266.478   6
   1 -17 -18-4.17478 219.902   7
   1 -17 -18 200.823 245.719   6
   1 -17 -19 238.846 213.152   7
   1 -17 -19 159.802 232.698   6
   1 -17 -20 263.904 217.483   7
   1 -17 -20-28.7045 224.023   6
   1 -17 -21 585.313 225.698   7
   1 -17 -21 363.705 201.980   6
   1 -17 -22 518.772 208.706   7
   1 -17 -23 109.804 205.715   7
   1 -17 -24 303.891 198.327   7
   1 -17 -25 333.297 193.306   7
   1 -17 -26 502.465 191.043   7
   1 -17 -27 1660.46 204.906   7
   1 -17 -28 260.354 174.403   7
  -1 -18 -32 130.507 91.5461   7
  -1 -18 -31 369.625 109.004   7
  -1 -18 -30 326.547 120.133   7
  -1 -18 -29 162.213 129.156   7
  -1 -18 -28 451.305 145.322   7
  -1 -18 -27 410.299 150.296   7
  -1 -18 -26 57.6838 156.809   7
  -1 -18 -25 138.096 166.500   7
  -1 -18 -24-99.8524 171.541   7
  -1 -18 -23-88.7885 176.955   7
  -1 -18 -22 184.041 191.451   7
  -1 -18 -21 98.5765 187.081   7
  -1 -18 -20-55.0039 172.817   6
  -1 -18 -20-167.006 194.326   7
  -1 -18 -19 143.538 185.411   6
  -1 -18 -19 100.478 196.747   7
  -1 -18 -18 175.866 199.214   6
  -1 -18 -18-66.1711 200.276   7
  -1 -18 -17 533.809 224.646   6
  -1 -18 -17 206.235 203.487   7
  -1 -18 -16 301.914 231.370   6
   1 -18  16 189.833 241.494   6
  -1 -18 -16 308.830 211.311   7
  -1 -18 -15 373.137 241.084   6
   1 -18  15 200.421 245.526   6
  -1 -18 -15 78.0715 211.852   7
   1 -18  14 333.489 263.083   6
  -1 -18 -14 280.246 255.187   6
  -1 -18 -14 51.7443 211.391   7
   1 -18  13 397.015 267.844   6
  -1 -18 -13 595.463 262.388   6
  -1 -18 -13 360.424 221.863   7
  -1 -18 -12 1337.74 282.274   6
   1 -18  12 1014.99 285.550   6
  -1 -18 -12 806.245 219.490   7
   1 -18  11-23.7205 278.515   6
  -1 -18 -11 53.7318 216.919   7
   1 -18  10 631.532 297.780   6
  -1 -18 -10 224.725 222.185   7
   1 -18   9 850.429 297.979   6
  -1 -18  -9 636.988 225.979   7
   1 -18   8 1913.71 334.228   6
  -1 -18  -8 1430.51 245.396   7
   1 -18   7 2119.09 331.390   6
  -1 -18  -7 1251.08 243.203   7
   1 -18   6 1102.76 324.847   6
  -1 -18  -6 296.465 220.036   7
   1 -18   5 1349.06 318.309   6
   1 -18   4 1317.20 315.494   6
   1 -18   0 823.665 330.596   6
   1 -18  -1 793.897 326.339   6
   1 -18  -2 819.800 335.423   6
   1 -18  -3 1122.85 325.033   6
   1 -18  -4 1678.62 327.094   6
   1 -18  -5 1096.57 317.349   6
   1 -18  -6 906.343 318.290   6
   1 -18  -7 1636.82 313.982   6
   1 -18  -8 1841.18 328.395   6
   1 -18  -9 1096.62 304.901   6
   1 -18 -10 379.541 287.369   6
   1 -18 -11 242.598 280.852   6
   1 -18 -12 996.259 294.513   6
  -1 -18  12 1507.59 285.477   6
   1 -18 -13 565.509 273.988   6
  -1 -18  13 983.244 267.615   6
  -1 -18  14 612.444 257.208   6
   1 -18 -14 19.8248 258.085   6
   1 -18 -15-61.3187 244.087   6
  -1 -18  15 450.560 252.055   6
  -1 -18  16 617.370 237.437   6
   1 -18 -16 279.674 235.397   6
   1 -18 -17 4.16984 221.218   6
   1 -18 -18-7.67195 198.911   6
   1 -18 -19 20.9265 190.880   6
   1 -18 -20-127.678 171.017   6
  -1 -19 -18 160.175 154.453   6
  -1 -19 -17 186.790 169.930   6
  -1 -19 -16 701.962 193.845   6
  -1 -19 -15 180.448 201.062   6
  -1 -19 -14 740.679 213.966   6
   1 -19  14 524.844 224.261   6
   1 -19  13 44.8254 226.264   6
  -1 -19 -13 269.760 223.824   6
  -1 -19 -12 2142.24 257.664   6
   1 -19  12 1860.14 264.364   6
   1 -19  11 615.968 245.878   6
  -1 -19 -11 610.996 238.784   6
  -1 -19 -10 455.628 234.211   6
   1 -19  10 449.035 254.002   6
   1 -19   9 413.242 269.711   6
  -1 -19  -9 772.480 256.401   6
   1 -19   8 1346.76 275.974   6
  -1 -19  -8 1649.04 267.855   6
   1 -19   7 671.876 277.522   6
  -1 -19  -7 1043.58 259.414   6
   1 -19   6 187.881 260.496   6
  -1 -19  -6 792.352 262.280   6
  -1 -19  -5 808.215 268.887   6
   1 -19   5 765.591 296.740   6
  -1 -19  -4 397.409 259.649   6
   1 -19   4 402.096 275.927   6
  -1 -19  -3 974.931 268.369   6
  -1 -19  -2 960.825 279.757   6
  -1 -19  -1 1339.50 292.902   6
  -1 -19   0 880.470 275.552   6
   1 -19   0 261.779 276.804   6
   1 -19  -1 461.130 275.762   6
   1 -19  -2 592.206 270.048   6
   1 -19  -3 357.083 272.897   6
   1 -19  -4 678.879 284.926   6
  -1 -19   4 856.815 269.097   6
  -1 -19   5 622.186 260.976   6
   1 -19  -5 151.294 268.083   6
   1 -19  -6 327.822 264.887   6
  -1 -19   6 1284.06 280.186   6
   1 -19  -7 357.729 267.185   6
  -1 -19   7 741.160 256.376   6
  -1 -19   8 2398.22 293.549   6
   1 -19  -8 1296.94 275.424   6
  -1 -19   9 408.011 254.076   6
   1 -19  -9 172.678 248.048   6
  -1 -19  10 576.470 253.081   6
   1 -19 -10 83.8637 251.468   6
  -1 -19  11 1317.76 261.728   6
   1 -19 -11 291.063 249.874   6
   1 -19 -12 2298.17 273.521   6
  -1 -19  12 2096.49 274.500   6
   1 -19 -13-12.2546 222.364   6
  -1 -19  13 444.691 235.058   6
  -1 -19  14 812.621 228.458   6
   1 -19 -14 627.436 217.620   6
   1 -19 -15 112.076 202.393   6
   1 -19 -16 485.592 190.838   6
   1 -19 -17 72.7158 165.295   6
   1 -19 -18 208.537 153.024   6
  -1 -20 -16 382.363 121.505   6
  -1 -20 -15 65.8399 135.198   6
  -1 -20 -14 509.203 158.780   6
  -1 -20 -13 450.123 170.020   6
  -1 -20 -12 397.639 170.009   6
   1 -20  11-57.2079 193.617   6
  -1 -20 -11 22.2690 182.394   6
   1 -20  10 1048.05 213.691   6
  -1 -20 -10 922.071 204.239   6
   1 -20   9-92.5253 202.751   6
  -1 -20  -9 302.473 196.089   6
  -1 -20  -8 697.199 208.079   6
   1 -20   8 325.036 208.914   6
  -1 -20  -7 523.329 201.615   6
   1 -20   7 202.042 220.050   6
  -1 -20  -6 575.787 213.627   6
   1 -20   6 272.112 213.601   6
   1 -20   5 117.247 219.385   6
  -1 -20  -5 662.555 211.375   6
   1 -20   4 84.2721 226.681   6
  -1 -20  -4 420.730 227.378   6
  -1 -20  -3 926.078 225.085   6
  -1 -20  -2 617.981 218.045   6
  -1 -20  -1 517.476 221.448   6
   1 -20   0 80.8489 215.363   6
  -1 -20   0 266.402 218.789   6
   1 -20  -1 88.8507 221.386   6
   1 -20  -2 251.600 214.718   6
   1 -20  -3 965.135 234.124   6
   1 -20  -4 57.0827 224.401   6
  -1 -20   4 578.655 218.431   6
  -1 -20   5 645.918 230.164   6
   1 -20  -5 172.810 213.217   6
   1 -20  -6 90.2633 215.890   6
  -1 -20   6 519.993 210.991   6
  -1 -20   7 546.456 220.261   6
   1 -20  -7 445.149 207.560   6
   1 -20  -8 207.765 208.892   6
  -1 -20   8 495.522 209.251   6
  -1 -20   9 329.324 200.664   6
   1 -20  -9 389.875 204.246   6
   1 -20 -10 898.265 206.285   6
  -1 -20  10 1372.26 221.073   6
  -1 -20  11 282.278 194.133   6
   1 -20 -11 120.401 186.007   6
   1 -20 -12 573.545 180.191   6
   1 -20 -13 62.8568 170.943   6
   1 -20 -14 491.400 160.347   6
   1 -20 -15-41.6881 140.825   6
   1 -20 -16 521.458 122.288   6
  -1 -21 -11-39.9171 106.067   6
  -1 -21 -10-131.267 114.987   6
  -1 -21  -9-19.6762 123.256   6
   1 -21   9-179.403 136.992   6
   1 -21   8-188.786 140.857   6
  -1 -21  -8 111.977 131.066   6
  -1 -21  -7 331.180 141.251   6
   1 -21   7 252.829 151.759   6
  -1 -21  -6 189.179 141.161   6
   1 -21   6 77.9207 148.956   6
   1 -21   5-227.781 155.335   6
  -1 -21  -5 7.90328 150.284   6
  -1 -21  -4-46.0987 148.126   6
   1 -21   4-150.950 156.146   6
  -1 -21  -3 177.538 152.625   6
  -1 -21  -2 617.717 169.173   6
  -1 -21  -1-17.0538 157.346   6
  -1 -21   0 57.2724 158.305   6
   1 -21   0-173.947 160.768   6
   1 -21  -1-8.78168 156.196   6
   1 -21  -2 436.656 166.240   6
   1 -21  -3 51.1497 161.072   6
  -1 -21   4 73.5576 151.724   6
   1 -21  -4-106.153 156.386   6
   1 -21  -5 43.3913 155.290   6
  -1 -21   5 97.3077 155.273   6
   1 -21  -6-138.971 147.371   6
  -1 -21   6-139.274 152.423   6
  -1 -21   7 367.791 152.748   6
   1 -21  -7 218.880 142.132   6
  -1 -21   8-20.3884 138.194   6
   1 -21  -8-26.1580 134.124   6
  -1 -21   9 70.4610 131.385   6
   1 -21  -9 53.4564 127.059   6
   1 -21 -10-22.6244 116.340   6
   1 -21 -11 290.830 102.913   6
   2   0   0 5810.35 258.216   3
   2   0   0 5243.48 271.909   1
   2   0   1 17629.9 718.449   3
   2   0   1 17590.6 717.112   1
   2   0  -1 17543.8 737.564   1
   2   0   2 22869.8 916.085   3
   2   0   2 21638.3 895.488   1
   2   0  -2 23582.3 940.817   1
   2   0   3 101838. 3907.58   3
   2   0   4 17133.2 741.644   3
  -2   0   5 36920.6 1418.75   3
  -2   0   6 45355.0 1750.74   3
  -2   0   7 157855. 5988.82   3
  -2   0   8 151935. 5783.82   3
  -2   0   9 460157. 17368.8   3
  -2   0  10 184150. 7026.37   3
  -2   0  11 381937. 14467.5   3
   2   0  12 8511.83 554.421   3
  -2   0  12 7911.01 453.495   3
  -2   0  13 23156.0 1032.30   3
   2   0  13 22702.2 1112.49   3
  -2   0  14 14237.9 708.185   3
   2   0  14 13269.7 781.915   3
   2   0  15 148.933 292.134   3
  -2   0  15 126.605 188.151   3
   2   0  16 4818.99 476.671   3
  -2   0  16 4346.52 374.620   3
   2   0  17 20098.2 1094.46   3
  -2   0  17 19957.9 999.033   3
  -2   0  18 8105.11 566.119   3
   2   0  18 7416.04 643.657   3
  -2   0  19 43506.4 1953.62   3
   2   0  19 45248.5 2065.98   3
  -2   0  20 27816.5 1366.44   3
   2   0  20 27712.1 1462.12   3
   2   0  21 2170.79 528.199   3
  -2   0  21 1530.25 393.047   3
  -2   0  22 9068.07 676.533   3
   2   0  22 6276.20 716.858   3
  -2   0  23 5960.40 601.801   3
   2   0  23 6671.46 723.217   3
  -2   0  24 49259.7 2248.33   3
   2   0  24 45394.7 2309.85   3
   2   0  25 21069.4 1412.68   3
  -2   0  25 22799.5 1310.01   3
  -2   0  26 5472.31 679.861   3
   2   0  26 4269.19 782.925   3
   2   0  27 10734.6 1040.10   3
  -2   0  27 11934.4 931.825   3
   2   0  28 23760.9 1561.18   3
   2   0 -29 101.175 178.050   7
   2   0  29 162.160 667.359   3
   2   0 -30 1407.15 213.247   7
   2   0  30 1617.33 745.229   3
  -2   0 -31 337.322 174.052   7
   2   0 -31 152.263 199.567   7
   2   0  31-133.580 705.973   3
  -2   0 -32 742.565 189.303   7
   2   0 -32 449.167 217.249   7
   2   0 -33 2370.20 266.499   7
  -2   0 -33 2653.81 252.264   7
   2   0 -34 922.843 237.192   7
  -2   0 -34 1250.03 219.911   7
   2   0 -35 598.387 232.875   7
  -2   0 -35 806.148 225.523   7
   2   0 -36 5386.63 371.737   7
  -2   0 -36 5252.90 350.376   7
  -2   0 -37 5779.52 372.537   7
   2   0 -37 5727.30 401.637   7
   2   0 -38-141.226 292.942   7
  -2   0 -38 213.809 230.194   7
  -2   0 -39 135.285 239.572   7
   2   0 -39 246.181 295.164   7
   2   0 -40 3174.08 336.379   7
  -2   0 -40 2780.57 296.019   7
   2   0 -41-48.8091 280.796   7
  -2   0 -41-45.5412 235.393   7
   2   0 -42 523.330 309.873   7
  -2   0 -42 339.017 242.157   7
  -2   0 -43 4426.81 336.700   7
   2   0 -43 4359.18 373.500   7
   2   0 -44 2696.69 312.336   5
  -2   0 -44 1977.85 279.978   7
   2   0 -44 2120.09 333.807   7
   2   0 -45 1905.72 283.463   5
   2   0 -45 1518.47 315.768   7
  -2   0 -45 1640.59 254.501   7
   2   0 -46 652.131 234.300   5
  -2   0 -46 339.976 218.837   7
   2   0 -46 383.851 291.507   7
   2   0 -47 2739.57 301.092   5
   2   0 -47 2712.96 319.270   7
  -2   0 -47 2698.96 260.021   7
   2   0 -48 263.535 276.663   7
  -2   0 -48 335.447 198.150   7
   2   0 -48 646.373 245.371   5
   2   0 -49 91.9117 249.641   7
  -2   0 -49 379.802 174.320   7
   2   0 -49 480.036 224.522   5
   2   0 -50 457.293 237.623   7
   2   0 -50 689.679 227.820   5
   2   0 -51 465.885 221.712   7
   2   0 -51 413.246 209.850   5
   2   0 -52-111.699 200.538   7
   2   0 -52 93.5290 182.208   5
  -2   0 -53 592.645 178.781   5
   2   0 -53-13.8528 169.164   5
  -2   0 -54 689.569 163.847   5
   2   0 -54 259.288 164.335   5
   2   0 -55 123.855 139.192   5
  -2   0 -55 210.702 135.728   5
  -2  -1 -55 392.027 146.681   5
  -2  -1 -54 676.345 157.353   5
  -2  -1 -53 1014.17 172.254   5
  -2  -1 -51 144.020 153.842   7
  -2  -1 -50 796.009 180.056   7
   2   1 -50 614.395 240.960   7
   2   1 -49 2865.21 296.057   7
  -2  -1 -49 2739.87 244.630   7
  -2  -1 -48 679.203 213.414   7
   2   1 -48 760.494 267.381   7
   2   1 -47 667.987 298.135   7
  -2  -1 -47 458.980 219.628   7
  -2  -1 -46 1568.35 251.708   7
   2   1 -46 1154.55 293.067   7
   2   1 -45 2095.16 334.136   7
  -2  -1 -45 2425.47 278.018   7
  -2  -1 -44 900.949 257.675   7
   2   1 -44 509.062 288.874   7
   2   1 -43 1159.23 313.700   7
  -2  -1 -43 974.209 256.613   7
  -2  -1 -42 935.441 268.413   7
   2   1 -42 662.448 308.137   7
  -2  -1 -41 77.7786 243.422   7
   2   1 -41 162.698 275.725   7
   2   1 -40 1382.96 295.655   7
  -2  -1 -40 1042.90 271.093   7
  -2  -1 -39 753.596 251.465   7
   2   1 -39 1201.38 292.517   7
   2   1 -38 599.986 297.937   7
  -2  -1 -38 459.412 239.592   7
   2   1 -37 2763.63 337.764   7
  -2  -1 -37 2772.08 290.730   7
  -2  -1 -36 4006.80 320.443   7
   2   1 -36 4401.30 361.693   7
  -2  -1 -35 1550.58 252.581   7
   2   1 -35 1833.53 285.508   7
   2  -1  35 1963.01 834.078   3
  -2  -1 -34 1303.01 228.642   7
   2   1 -34 1530.38 268.356   7
   2   1 -33 2880.01 288.020   7
  -2  -1 -33 2610.03 258.375   7
   2  -1  33 2985.09 843.529   3
  -2  -1 -32 1657.33 217.054   7
   2   1 -32 1587.41 244.215   7
   2  -1  32 1310.32 716.911   3
  -2  -1 -31 4095.53 274.664   7
   2   1 -31 4032.40 299.012   7
   2  -1  31 3770.32 895.071   3
   2   1 -30 5732.35 340.077   7
   2  -1  30 6798.25 956.472   3
   2   1 -29 2998.72 235.021   7
   2  -1  29 2709.31 743.502   3
   2  -1  28 601.429 642.639   3
   2  -1  27 1665.00 664.002   3
   2  -1  26 3985.78 725.327   3
   2  -1  25 730.020 577.138   3
   2  -1  24 9904.79 892.985   3
   2  -1  23 6662.25 755.447   3
   2  -1  22 9397.77 827.202   3
   2  -1  21 33342.3 1701.57   3
   2  -1  20 8605.08 746.233   3
   2  -1  19 19691.9 1147.45   3
   2  -1  18 57256.8 2425.78   3
  -2   1  18 52067.1 2303.63   3
   2  -1  17 2443.99 410.355   3
  -2   1  17 3114.99 361.973   3
  -2   1  16 591.363 222.543   3
   2  -1  16 542.877 330.033   3
  -2   1  15 15584.7 834.166   3
   2  -1  15 19415.6 961.715   3
  -2   1  14 19747.1 952.329   3
   2  -1  14 20913.9 1035.37   3
  -2   1  13 82019.6 3220.04   3
   2  -1  13 79431.5 3294.97   3
   2  -1  12 7758.69 525.355   3
   2  -1   5 9755.16 490.442   3
   2  -1   4 10380.6 492.908   3
   2  -1   3 15574.8 673.990   3
   2  -1   2 105161. 4025.91   3
   2  -1   1 61321.5 2335.22   3
   2   1  -1 58896.5 2380.01   1
   2  -1   0 8203.28 353.576   3
   2   1   0 7626.14 395.604   1
   2   1   1 68864.0 2684.54   1
   2   1   2 106251. 4083.58   1
  -2  -1   7 27324.9 1111.33   3
  -2  -1   8 49720.7 1964.51   3
  -2  -1   9 117210. 4509.11   3
  -2  -1  10 106007. 4106.07   3
  -2  -1  11 48736.1 1903.69   3
   2   1  11 43190.1 1965.14   3
   2   1  12 9049.59 591.527   3
  -2  -1  12 9684.16 518.500   3
  -2  -1  13 77398.3 3116.64   3
   2   1  13 80069.8 3220.48   3
  -2  -1  14 23106.1 1073.80   3
   2   1  14 24499.9 1177.41   3
  -2  -1  15 20894.3 1000.14   3
   2   1  15 21523.3 1105.96   3
  -2  -1  16 1425.86 267.401   3
   2   1  16 1712.54 382.606   3
   2   1  17 4649.82 517.647   3
  -2  -1  17 5678.49 456.021   3
   2   1  18 51881.4 2287.52   3
  -2  -1  18 49049.4 2155.49   3
  -2  -1  19 12663.5 788.769   3
   2   1  19 14912.3 945.268   3
   2   1  20 9974.10 829.730   3
  -2  -1  20 10689.3 711.368   3
   2   1  21 30570.6 1559.68   3
  -2  -1  21 26954.6 1407.90   3
  -2  -1  22 7234.96 618.450   3
   2   1  22 6793.69 727.270   3
  -2  -1  23 5122.22 565.203   3
   2   1  23 4831.00 703.128   3
   2   1  24 11010.4 952.492   3
  -2  -1  24 10682.7 811.842   3
  -2  -1  25 418.230 428.228   3
   2   1  25-360.076 572.932   3
  -2  -1  26 4805.41 639.180   3
  -2  -1  27 300.492 449.727   3
  -2  -1  28 1695.64 563.240   3
   2  -1 -29 5356.50 312.765   7
  -2  -1  29 7581.50 825.950   3
   2  -1 -30 5299.36 319.071   7
  -2  -1  30 6953.35 827.555   3
   2  -1 -31 3065.64 265.587   7
  -2  -1  31 3132.62 689.671   3
   2  -1 -32 1107.13 235.515   7
  -2   1 -32 881.397 186.233   7
  -2  -1  32 360.469 582.511   3
   2  -1 -33 3502.16 305.510   7
  -2   1 -33 3250.52 258.430   7
   2  -1 -34 1888.50 280.144   7
  -2   1 -34 2054.95 231.581   7
  -2   1 -35 1188.01 218.526   7
   2  -1 -35 743.522 249.420   7
   2  -1 -36 4094.28 337.240   7
  -2   1 -36 4271.73 308.004   7
   2  -1 -37 2304.11 320.218   7
  -2   1 -37 2352.77 260.244   7
   2  -1 -38 722.357 295.520   7
  -2   1 -38 442.144 228.234   7
  -2   1 -39 1148.42 240.653   7
   2  -1 -39 1002.94 277.174   7
   2  -1 -40 441.944 279.987   7
  -2   1 -40 629.495 242.756   7
   2  -1 -41 330.442 306.400   7
  -2   1 -41 480.353 238.451   7
   2  -1 -42 545.362 288.648   7
  -2   1 -42 572.651 232.030   7
   2  -1 -43 1559.78 335.391   7
  -2   1 -43 1227.52 252.378   7
   2  -1 -44 909.596 256.340   5
  -2   1 -44 467.304 229.238   7
   2  -1 -44 250.654 283.779   7
   2  -1 -45 2489.87 278.086   5
   2  -1 -45 2070.27 336.474   7
  -2   1 -45 2285.60 256.660   7
   2  -1 -46 1759.69 280.316   5
   2  -1 -46 1685.10 305.264   7
  -2   1 -46 1426.50 226.919   7
   2  -1 -47 746.332 297.323   7
  -2   1 -47 778.656 201.781   7
   2  -1 -47 1208.81 274.748   5
   2  -1 -48 739.081 270.745   7
   2  -1 -48 954.920 226.014   5
   2  -1 -49 3140.57 294.993   5
   2  -1 -49 2759.39 303.773   7
   2  -1 -50 646.441 245.946   7
   2  -1 -50 645.121 206.075   5
   2  -1 -51 235.690 219.223   7
   2  -1 -51 144.071 210.745   5
   2  -1 -52 979.379 214.897   7
   2  -1 -52 950.475 209.539   5
   2  -1 -53 699.612 193.597   7
   2  -1 -53 673.351 184.191   5
   2  -1 -54 358.131 162.511   5
   2  -1 -55 121.632 147.982   5
  -2  -2 -55 347.469 138.805   5
   2   2 -55-13.4717 135.663   5
  -2  -2 -54 359.902 142.595   5
   2   2 -54-9.07047 161.912   5
  -2  -2 -53 746.718 163.103   5
   2   2 -53 560.021 185.002   5
  -2  -2 -52 779.792 180.895   5
  -2  -2 -52 399.080 144.101   7
   2   2 -52 469.637 183.534   5
  -2  -2 -51 149.381 160.972   7
   2   2 -51 398.231 190.907   5
  -2  -2 -50 128.330 181.643   7
   2   2 -50 248.857 216.634   5
  -2  -2 -49 904.138 214.882   7
   2   2 -49 748.552 209.293   5
   2   2 -48 1699.99 270.743   7
  -2  -2 -48 1642.16 242.125   7
   2   2 -48 2002.30 269.863   5
   2   2 -47 903.557 277.544   7
  -2  -2 -47 991.798 236.241   7
   2   2 -47 1074.04 232.114   5
  -2  -2 -46 2258.48 272.108   7
   2   2 -46 2101.65 309.978   7
   2   2 -46 2728.77 291.609   5
  -2  -2 -45 175.636 243.231   7
   2   2 -45 140.159 292.867   7
  -2  -2 -44 125.767 248.028   7
   2   2 -44 40.6406 279.775   7
   2   2 -44 711.809 255.844   5
   2   2 -43 243.260 283.583   7
  -2  -2 -43 753.429 266.725   7
   2   2 -42 4431.01 393.653   7
  -2  -2 -42 4353.95 351.678   7
   2   2 -41 5443.56 424.362   7
  -2  -2 -41 5959.11 391.587   7
   2   2 -40 1447.91 310.312   7
  -2  -2 -40 1446.02 281.887   7
  -2  -2 -39 4275.62 349.994   7
   2   2 -39 3948.92 356.447   7
  -2  -2 -38 2059.78 289.638   7
   2   2 -38 2317.38 296.720   7
   2  -2  37 3471.44 989.710   3
   2   2 -37 3319.01 324.050   7
  -2  -2 -37 3551.59 318.372   7
   2  -2  36 4288.67 978.842   3
  -2  -2 -36 4002.07 330.702   7
   2   2 -36 3936.95 324.781   7
   2  -2  35 6548.95 1099.39   3
  -2  -2 -35 7116.14 406.662   7
   2   2 -35 7011.91 419.440   7
   2   2 -34 1842.05 265.629   7
  -2  -2 -34 1889.50 262.878   7
   2  -2  33 9840.16 1134.75   3
  -2  -2 -33 10025.1 489.773   7
   2   2 -33 9332.89 495.952   7
   2  -2  32 993.144 813.439   3
   2   2 -32 232.581 220.586   7
  -2  -2 -32 210.469 191.100   7
   2  -2  31 2056.12 697.448   3
   2   2 -31 1665.51 217.354   7
  -2  -2 -31 1506.14 216.052   7
   2  -2  30 4908.95 861.604   3
   2   2 -30 4374.70 295.013   7
  -2  -2 -30 4913.37 303.230   7
   2  -2  29 4257.56 812.094   3
   2   2 -29 5004.48 311.587   7
   2  -2  28 818.482 654.641   3
   2  -2  27 18047.4 1294.27   3
   2  -2  26 402.684 570.970   3
   2  -2  25 15198.6 1131.20   3
   2  -2  24 8043.38 846.786   3
   2  -2  23 4064.16 669.324   3
   2  -2  22 19784.6 1230.29   3
   2  -2  21 5303.96 651.209   3
   2  -2  20 7706.18 707.012   3
   2  -2  19 19498.3 1139.52   3
   2  -2  18 33554.2 1629.42   3
   2  -2  17 11605.4 787.283   3
   2  -2  16 6592.69 566.465   3
   2  -2  15 5369.77 488.293   3
   2  -2  14 1969.67 353.258   3
   2  -2  13 1382.46 339.615   3
   2   2 -10 261828. 9959.43   2
   2   2  -9 63532.2 2520.80   2
   2   2  -8 57875.8 2455.23   1
   2   2  -8 59935.8 2362.12   2
   2   2  -7 279700. 10528.1   1
   2   2  -7 271221. 10439.5   2
   2   2  -6 23187.9 1082.30   1
   2   2  -6 23054.5 1005.90   2
   2  -2   5 66493.6 2663.69   3
   2   2  -5 67542.9 2649.68   2
   2  -2   4 83275.2 3238.22   3
   2   2  -4 82132.2 3233.57   2
   2   2  -3 78875.5 3091.32   2
   2   2  -2 10649.4 529.226   2
   2   2  -1 5826.10 335.761   2
   2   2   0 282.655 135.659   2
  -2   2  -2 8224.10 347.667   1
  -2   2  -3 79955.6 3038.86   1
   2   2   4 70916.8 2799.37   2
   2   2   5 76426.5 3007.77   2
   2   2   6 22139.9 972.170   2
   2   2   7 288161. 10964.7   2
   2   2   8 54875.5 2214.37   2
  -2  -2   9 65544.1 2632.88   3
   2   2   9 67647.0 2650.95   2
  -2  -2  10 272703. 10340.8   3
   2   2  10 270264. 10335.7   2
  -2  -2  11 4996.60 358.363   3
   2   2  11 5427.16 346.623   2
  -2  -2  12 16568.0 800.846   3
  -2  -2  13 618.854 206.036   3
  -2  -2  14 3727.84 340.388   3
  -2  -2  15 7735.96 519.567   3
  -2  -2  16 9732.93 622.040   3
  -2  -2  17 13738.6 771.905   3
  -2  -2  18 29099.9 1375.41   3
  -2  -2  19 20177.1 1054.33   3
  -2  -2  20 9258.90 664.594   3
  -2  -2  21 9794.12 704.027   3
  -2  -2  22 22355.8 1212.88   3
  -2  -2  23 3458.22 525.562   3
  -2  -2  24 5710.73 616.594   3
  -2  -2  25 18158.1 1133.23   3
  -2  -2  26 421.338 490.822   3
  -2  -2  27 16156.8 1109.29   3
  -2  -2  28 1706.45 543.711   3
  -2  -2  29 6120.09 765.251   3
   2  -2 -29 5409.39 333.381   7
  -2  -2  30 4137.70 707.153   3
   2  -2 -30 3592.32 267.505   7
  -2  -2  31 2757.69 696.038   3
   2  -2 -31 2039.26 229.296   7
  -2  -2  32 988.743 648.102   3
   2  -2 -32 201.010 222.588   7
  -2  -2  33 8053.98 970.366   3
   2  -2 -33 9656.40 498.486   7
  -2  -2  34 2136.42 716.252   3
   2  -2 -34 1992.48 268.805   7
  -2   2 -34 1902.37 231.276   7
  -2  -2  35 6447.66 928.960   3
   2  -2 -35 5970.01 383.069   7
  -2   2 -35 5757.17 346.953   7
   2  -2 -36 4464.84 368.046   7
  -2   2 -36 4213.40 302.251   7
   2  -2 -37 4737.03 376.699   7
  -2   2 -37 4562.04 315.038   7
   2  -2 -38 2433.44 305.072   7
  -2   2 -38 2679.71 267.325   7
  -2   2 -39 3303.05 287.974   7
   2  -2 -39 3860.75 362.226   7
  -2   2 -40 1199.97 239.028   7
   2  -2 -40 1210.01 296.733   7
   2  -2 -41 5144.62 399.531   7
  -2   2 -41 4800.82 332.112   7
   2  -2 -42 4670.79 391.638   7
  -2   2 -42 4052.37 315.796   7
   2  -2 -43 1825.96 295.154   5
   2  -2 -43 816.762 300.619   7
   2  -2 -44 564.041 262.764   5
   2  -2 -44-256.495 307.133   7
   2  -2 -45 703.984 239.295   5
   2  -2 -45-145.306 300.451   7
   2  -2 -46 2151.09 273.828   5
   2  -2 -46 2325.94 320.088   7
   2  -2 -47 1202.38 262.706   5
   2  -2 -47 1166.95 306.745   7
   2  -2 -48 1977.84 247.933   5
   2  -2 -48 1908.12 299.382   7
   2  -2 -49 967.930 239.736   5
   2  -2 -49 936.993 262.239   7
   2  -2 -50 12.4235 199.399   5
   2  -2 -50-94.8959 231.223   7
   2  -2 -51 450.375 208.629   5
   2  -2 -51 196.231 217.375   7
  -2   2 -52 570.764 176.841   5
   2  -2 -52 358.622 198.602   5
   2  -2 -52 635.033 209.408   7
   2  -2 -53 363.064 170.505   5
   2  -2 -53 474.559 194.540   7
   2  -2 -54 95.3537 152.232   5
  -2   2 -54 562.386 160.500   5
   2  -2 -54 100.502 170.646   7
   2  -2 -55 42.3139 142.239   5
  -2   2 -55 354.316 131.833   5
   2   3 -54 70.8305 140.850   5
  -2  -3 -54 350.582 140.776   5
   2   3 -53 608.901 167.920   5
  -2  -3 -53 1166.64 168.871   5
  -2  -3 -53 893.480 138.786   7
  -2  -3 -52 486.368 164.181   5
   2   3 -52-51.9286 168.337   5
  -2  -3 -52 138.682 153.008   7
  -2  -3 -51 853.081 183.373   5
   2   3 -51 421.278 194.063   5
  -2  -3 -51 359.832 175.961   7
   2   3 -50 490.116 209.059   5
  -2  -3 -50 262.154 183.922   7
   2   3 -49 280.153 201.372   5
  -2  -3 -49 102.972 204.935   7
   2   3 -48 412.398 231.801   5
  -2  -3 -48 328.628 214.037   7
   2   3 -47 418.759 217.956   5
  -2  -3 -47 392.982 234.696   7
  -2  -3 -46 1866.15 274.761   7
   2   3 -46 2108.36 266.474   5
  -2  -3 -45 1076.52 261.916   7
   2   3 -45 684.404 284.456   7
   2   3 -45 1237.42 266.572   5
  -2  -3 -44 132.925 254.816   7
   2   3 -44-134.875 280.817   7
   2   3 -44 554.902 255.011   5
  -2  -3 -43 135.978 267.680   7
   2   3 -43 250.368 287.028   7
   2   3 -43 948.343 245.953   5
   2   3 -42 2705.51 327.829   7
  -2  -3 -42 3052.95 324.963   7
   2   3 -41 852.418 280.070   7
  -2  -3 -41 914.110 280.999   7
   2   3 -40 262.229 278.218   7
  -2  -3 -40 465.959 264.388   7
   2  -3  40 340.755 766.216   3
  -2  -3 -39 5573.85 383.701   7
   2   3 -39 5305.69 391.709   7
  -2  -3 -38 74.6286 262.975   7
   2   3 -38 250.756 252.873   7
   2  -3  38 386.900 855.501   3
   2   3 -37 607.454 260.290   7
  -2  -3 -37 232.156 261.551   7
   2  -3  37 611.948 815.287   3
   2   3 -36 1164.89 267.478   7
  -2  -3 -36 1358.17 270.061   7
   2  -3  36 1644.81 895.545   3
  -2  -3 -35 3925.61 312.264   7
   2   3 -35 3380.51 318.126   7
   2  -3  35 4455.90 911.861   3
  -2  -3 -34 859.854 239.241   7
   2   3 -34 880.983 251.111   7
   2  -3  34 1255.17 789.608   3
   2   3 -33 6067.71 382.192   7
  -2  -3 -33 6812.49 387.218   7
   2  -3  33 5941.06 969.832   3
   2   3 -32 12057.0 567.550   7
  -2  -3 -32 12344.2 570.125   7
   2  -3  32 11358.8 1176.33   3
  -2  -3 -31 244.604 187.919   7
   2   3 -31 215.887 198.292   7
   2  -3  31 214.438 649.189   3
  -2  -3 -30 950.028 205.390   7
   2   3 -30 901.515 200.791   7
   2  -3  30 1108.46 689.633   3
  -2  -3 -29 477.313 186.584   7
   2  -3  29 1135.81 643.436   3
   2   3 -29 470.227 179.938   7
   2  -3  28 1122.11 665.696   3
   2  -3  27 4156.57 763.128   3
   2  -3  26 28089.0 1660.28   3
   2  -3  25 933.291 601.560   3
   2  -3  24 17092.9 1176.92   3
   2  -3  23 1048.47 522.253   3
   2  -3  22 22887.4 1342.83   3
   2  -3  21 26223.2 1442.37   3
   2  -3  20 20836.8 1208.68   3
   2  -3  19 2236.87 491.551   3
   2  -3  18 451.621 420.085   3
   2  -3  17 16392.7 988.900   3
   2  -3  16 25424.8 1322.88   3
   2  -3  15 38751.0 1794.01   3
   2   3 -14 67001.3 2700.60   2
   2  -3  14 68599.0 2842.73   3
   2   3 -13 24429.2 1087.42   2
   2   3 -12 60187.5 2438.32   2
   2   3 -11 267.647 163.215   2
   2   3 -10 47210.9 1938.03   2
   2   3 -10 47317.5 2071.93   1
   2   3  -9 232457. 9149.07   2
   2   3  -9 254170. 9299.61   1
   2   3  -8 134483. 5108.75   2
   2   3  -8 127068. 5216.15   1
   2   3  -7 62036.5 2391.96   2
   2   3  -7 54559.2 2480.31   1
   2   3  -6 89006.7 3513.14   2
   2   3  -6 89221.4 3596.04   1
   2   3  -5 118261. 4599.77   2
   2   3  -5 117572. 4660.90   1
   2   3  -4 73492.4 2897.23   2
   2   3  -4 71261.4 2944.95   1
   2   3  -3 112752. 4181.51   2
   2   3  -3 99252.8 4204.80   1
   2   3  -2 40973.2 1718.61   2
   2   3  -1 9894.97 551.990   2
   2   3   0 471.327 184.431   2
  -2   3  -2 42125.6 1672.20   1
  -2   3  -3 100194. 3848.82   1
   2   3   4 67925.1 2770.10   2
  -2   3  -4 69040.7 2670.15   1
   2   3   5 111129. 4210.69   2
  -2   3  -5 104786. 4118.93   1
   2   3   6 84341.5 3369.33   2
  -2   3  -6 84957.0 3290.71   1
   2   3   7 61647.7 2504.04   2
   2   3   8 145402. 5645.28   2
   2   3   9 226700. 8694.01   2
   2   3  10 39740.7 1670.23   2
   2   3  11 761.287 208.912   2
  -2  -3  11 871.169 216.530   3
   2   3  12 61915.1 2539.83   2
  -2  -3  12 63227.0 2553.09   3
   2   3  13 15973.2 846.685   2
  -2  -3  13 19973.0 900.430   3
   2   3  14 55980.7 2286.51   2
  -2  -3  14 55283.5 2322.99   3
   2   3  15 46174.3 1942.15   2
  -2  -3  15 47834.3 2010.72   3
  -2  -3  16 21167.3 1053.38   3
  -2  -3  17 17481.0 929.834   3
  -2  -3  18 1731.29 362.892   3
  -2  -3  19 1659.64 394.952   3
  -2  -3  20 17014.3 989.423   3
  -2  -3  21 25755.4 1326.63   3
  -2  -3  22 27518.6 1414.10   3
  -2  -3  23 2535.87 472.135   3
  -2  -3  24 18949.0 1151.89   3
  -2  -3  25 1119.41 481.099   3
  -2  -3  26 23211.6 1360.74   3
  -2  -3  27 4902.06 685.218   3
   2  -3 -28 2456.70 241.918   7
  -2  -3  28 2895.33 628.072   3
   2  -3 -29 687.332 195.237   7
  -2  -3  29 570.867 513.221   3
   2  -3 -30 1338.50 210.537   7
  -2  -3  30 814.196 549.994   3
  -2  -3  31 371.265 557.105   3
   2  -3 -31 43.3600 225.218   7
  -2  -3  32 12532.8 1067.95   3
   2  -3 -32 10964.5 543.242   7
  -2  -3  33 8270.53 934.641   3
   2  -3 -33 6756.41 404.141   7
  -2  -3  34 1291.13 692.346   3
   2  -3 -34 1773.11 285.511   7
  -2  -3  35 4126.13 850.614   3
   2  -3 -35 4804.69 357.975   7
  -2  -3  36 1081.64 729.091   3
   2  -3 -36 1122.02 276.133   7
  -2  -3  37-142.733 680.044   3
   2  -3 -37 469.758 295.356   7
   2  -3 -38 625.474 263.740   7
   2  -3 -39 7391.66 471.019   7
   2  -3 -40 445.272 271.821   7
   2  -3 -41 846.588 312.347   7
   2  -3 -42 3876.29 323.250   5
   2  -3 -42 2440.53 342.772   7
   2  -3 -43 879.487 261.972   5
   2  -3 -43 351.164 313.056   7
   2  -3 -44 436.569 235.599   5
   2  -3 -44 181.791 282.714   7
   2  -3 -45 1232.86 252.604   5
   2  -3 -45 551.397 308.526   7
   2  -3 -46 2474.88 280.796   5
   2  -3 -46 1902.91 317.505   7
   2  -3 -47 323.184 223.988   5
   2  -3 -47 372.984 265.700   7
   2  -3 -48 300.496 226.031   5
   2  -3 -48 267.377 270.701   7
   2  -3 -49 223.584 206.470   5
   2  -3 -49 208.531 252.730   7
   2  -3 -50 345.855 214.468   5
   2  -3 -50-110.438 238.683   7
   2  -3 -51 398.625 189.567   5
   2  -3 -51 866.362 230.870   7
  -2   3 -52 612.412 175.243   5
   2  -3 -52 140.025 173.428   5
   2  -3 -52-11.2017 205.628   7
   2  -3 -53 508.595 167.962   5
   2  -3 -53 499.195 189.284   7
   2  -3 -54 27.7082 143.509   5
  -2   3 -54 440.296 138.213   5
   2  -3 -54 126.945 166.289   7
   2  -3 -55 57.1124 142.184   7
  -2  -4 -54 194.268 103.996   7
  -2  -4 -53 527.487 143.990   5
   2   4 -53 130.708 147.773   5
  -2  -4 -53 195.407 133.409   7
  -2  -4 -52 454.694 157.210   5
   2   4 -52 207.087 160.842   5
  -2  -4 -52 156.006 150.824   7
  -2  -4 -51 608.976 169.822   5
   2   4 -51 172.317 169.358   5
  -2  -4 -51 269.085 169.114   7
  -2  -4 -50 174.119 174.510   5
   2   4 -50 147.082 195.381   5
  -2  -4 -50 195.129 184.885   7
   2   4 -49 675.946 207.929   5
  -2  -4 -49 312.636 206.308   7
   2   4 -48 281.160 204.590   5
  -2  -4 -48 356.968 223.268   7
   2   4 -47 218.348 215.522   5
  -2  -4 -47 40.0733 230.038   7
   2   4 -46 1052.12 241.287   5
  -2  -4 -46 1006.93 260.814   7
   2   4 -45 1834.81 253.142   5
  -2  -4 -45 1349.00 279.047   7
   2   4 -44 1403.97 254.467   5
  -2  -4 -44 1339.12 283.963   7
  -2  -4 -43 2137.41 306.155   7
   2   4 -43 2595.55 287.404   5
  -2  -4 -42 700.438 287.935   7
   2   4 -42 1253.40 270.412   5
   2   4 -41 113.702 268.230   7
  -2  -4 -41 201.572 273.758   7
   2   4 -41 888.842 263.477   5
  -2  -4 -40 21.8499 268.899   7
   2   4 -40 33.9753 263.736   7
   2  -4  40 510.195 753.606   3
   2   4 -39 576.589 258.237   7
  -2  -4 -39 454.399 268.469   7
   2  -4  39 173.170 809.089   3
   2   4 -38 1871.55 284.678   7
  -2  -4 -38 1650.90 287.742   7
   2  -4  38 2503.68 955.109   3
   2   4 -37 4705.66 354.100   7
  -2  -4 -37 4629.77 362.211   7
   2  -4  37 4449.43 948.456   3
  -2  -4 -36 7397.97 433.444   7
   2   4 -36 6896.63 421.535   7
  -2  -4 -35 968.883 259.252   7
   2   4 -35 1231.71 268.913   7
   2  -4  35 2001.45 869.265   3
  -2  -4 -34 4376.71 323.288   7
   2   4 -34 4495.52 326.600   7
   2  -4  34 4121.02 916.447   3
  -2  -4 -33 9125.20 470.041   7
   2   4 -33 9108.42 468.332   7
   2  -4  33 8967.39 1092.34   3
   2   4 -32 6040.09 369.184   7
  -2  -4 -32 6023.63 369.282   7
   2  -4  32 5904.94 961.027   3
  -2  -4 -31 7763.09 398.470   7
   2   4 -31 6425.07 379.749   7
   2  -4  31 7113.75 956.345   3
  -2  -4 -30 425.131 201.524   7
   2   4 -30 218.266 203.644   7
   2  -4  30 754.765 738.685   3
  -2  -4 -29 37.6199 180.749   7
   2   4 -29 79.5283 169.749   7
   2  -4  29 644.341 698.788   3
  -2  -4 -28 377.157 163.537   7
   2  -4  28 1035.75 662.927   3
   2   4 -28 437.805 170.780   7
   2  -4  27 5899.78 834.014   3
   2  -4  26 1640.63 675.630   3
   2  -4  25 4895.77 739.677   3
   2  -4  24 1764.04 583.973   3
   2  -4  23 1155.12 558.498   3
   2  -4  22 12955.5 972.442   3
   2  -4  21 7713.73 757.880   3
   2  -4  20 5594.96 670.073   3
   2  -4  19 15317.8 1040.54   3
   2  -4  18 1877.50 486.202   3
   2  -4  17 12517.0 842.124   3
   2   4 -17 11743.0 642.352   2
   2  -4  16 14439.0 901.275   3
   2   4 -16 14851.8 768.386   2
   2  -4  15 4694.93 504.043   3
   2   4 -15 4394.78 378.319   2
   2   4 -14 3932.31 336.147   2
   2   4 -13 14614.1 750.086   2
   2   4 -12 3219.73 442.172   1
   2   4 -12 3502.38 315.723   2
   2   4 -11 3746.13 448.809   1
   2   4 -11 3730.47 340.969   2
   2   4 -10 18685.5 1029.50   1
   2   4 -10 18334.8 901.724   2
   2   4  -9 98584.6 3994.68   1
   2   4  -9 96162.9 3858.93   2
   2   4  -8 176946. 6404.51   1
   2   4  -8 151521. 6224.69   2
   2   4  -7 78565.7 3108.79   1
   2   4  -7 71089.3 2998.30   2
   2   4  -6 16793.4 922.016   1
   2   4  -5 146854. 5799.41   1
   2   4  -4 129061. 5125.52   1
   2   4  -3 158596. 6212.78   1
   2   4  -2 59363.6 2479.64   1
   2   4  -1 25925.7 1219.76   1
   2   4   0 39082.0 1710.36   1
   2   4   1 20990.2 1027.03   1
  -2   4  -1 20406.2 910.164   1
  -2   4  -2 53382.8 2148.51   1
  -2   4  -3 143507. 5527.57   1
  -2   4  -4 149795. 5768.62   1
  -2   4  -5 162410. 6242.94   1
  -2   4  -6 17773.0 827.968   1
  -2   4  -7 68395.2 2734.83   1
  -2   4  -8 165326. 6196.01   1
   2   4   8 153265. 6263.48   2
   2   4   9 106863. 4265.40   2
   2   4  10 15810.8 840.512   2
   2   4  11 2573.74 322.220   2
   2   4  12 4082.57 372.899   2
   2   4  13 16255.2 858.604   2
  -2  -4  13 17867.7 894.885   3
   2   4  14 5244.02 425.586   2
  -2  -4  14 6037.98 474.114   3
   2   4  15 8081.11 528.300   2
  -2  -4  15 8262.24 580.938   3
   2   4  16 14742.6 801.497   2
  -2  -4  16 15763.3 871.710   3
   2   4  17 7948.75 535.039   2
  -2  -4  17 8546.37 617.136   3
  -2  -4  18 1897.16 372.410   3
   2   4  18 2096.61 293.650   2
  -2  -4  19 13677.4 844.627   3
  -2  -4  20 6664.85 614.601   3
  -2  -4  21 6247.74 631.068   3
  -2  -4  22 11742.6 844.063   3
  -2  -4  23 1545.13 457.577   3
  -2  -4  24 1699.11 498.213   3
  -2  -4  25 3073.93 559.115   3
  -2  -4  26 1017.35 455.421   3
  -2  -4  27 4035.60 629.737   3
   2  -4 -28 709.569 174.414   7
  -2  -4  28 841.798 521.958   3
   2  -4 -29 108.936 202.445   7
  -2  -4  29 104.044 505.069   3
   2  -4 -30-51.8900 191.132   7
  -2  -4  30 973.479 599.221   3
  -2  -4  31 6001.80 807.610   3
   2  -4 -31 5690.12 361.914   7
  -2  -4  32 5643.44 819.478   3
   2  -4 -32 5598.07 370.910   7
  -2  -4  33 7768.66 925.593   3
   2  -4 -33 8497.08 457.223   7
  -2  -4  34 4144.69 758.413   3
   2  -4 -34 3731.90 337.012   7
  -2  -4  35 1578.91 683.785   3
   2  -4 -35 1038.55 251.489   7
  -2  -4  36 8438.64 1008.53   3
   2  -4 -36 6700.37 438.761   7
  -2  -4  37 5227.52 915.785   3
   2  -4 -37 5486.19 389.838   7
  -2  -4  38 1370.62 700.336   3
   2  -4 -38 1816.31 315.331   7
   2  -4 -39 1057.45 301.823   7
   2  -4 -40 862.347 244.847   5
   2  -4 -40 6.00036 293.995   7
   2  -4 -41 607.207 256.700   5
   2  -4 -41 232.713 283.537   7
   2  -4 -42 1298.28 267.017   5
   2  -4 -42 689.588 317.090   7
   2  -4 -43 2940.63 299.542   5
   2  -4 -43 2176.62 316.433   7
   2  -4 -44 1711.67 260.815   5
   2  -4 -44 766.417 320.782   7
   2  -4 -45 1518.88 252.614   5
   2  -4 -45 985.179 300.538   7
   2  -4 -46 1396.78 253.881   5
   2  -4 -46 910.355 282.913   7
   2  -4 -47 101.696 221.571   5
   2  -4 -47 26.1134 272.801   7
   2  -4 -48 323.445 213.169   5
   2  -4 -48 563.122 280.340   7
   2  -4 -49 150.954 196.583   5
   2  -4 -49 453.658 255.246   7
   2  -4 -50 244.163 194.775   5
   2  -4 -50-12.8763 234.031   7
  -2   4 -51 586.074 169.120   5
   2  -4 -51 17.1660 173.060   5
   2  -4 -51 173.660 222.619   7
  -2   4 -52 420.849 156.511   5
   2  -4 -52 65.6451 162.838   5
   2  -4 -52 10.8129 193.379   7
   2  -4 -53 61.5958 146.786   5
   2  -4 -53-77.4464 181.007   7
   2  -4 -54 167.243 160.282   7
   2  -4 -55-61.3133 137.518   7
  -2  -5 -54 110.786 100.488   7
  -2  -5 -53 430.922 134.040   7
   2   5 -52 765.215 164.381   5
  -2  -5 -52 922.516 148.716   5
  -2  -5 -52 683.824 161.796   7
   2   5 -51 305.158 172.134   5
  -2  -5 -51 252.377 150.389   5
  -2  -5 -51 61.1666 172.177   7
  -2  -5 -50 365.827 160.923   5
   2   5 -50-3.49431 173.512   5
  -2  -5 -50-31.1546 188.724   7
  -2  -5 -49 444.191 173.436   5
   2   5 -49 74.7858 181.280   5
  -2  -5 -49 160.990 202.604   7
   2   5 -48 227.560 205.099   5
  -2  -5 -48 202.175 220.058   7
   2   5 -47 298.467 200.711   5
  -2  -5 -47 230.920 232.834   7
   2   5 -46 844.063 232.783   5
  -2  -5 -46 226.467 246.419   7
   2   5 -45 1044.61 234.619   5
  -2  -5 -45 816.764 263.363   7
   2   5 -44 1179.86 244.778   5
  -2  -5 -44 1328.86 279.084   7
  -2  -5 -43 3048.52 318.258   7
   2   5 -43 3023.79 298.837   5
  -2  -5 -42 987.470 278.712   7
   2   5 -42 1396.74 255.753   5
  -2  -5 -41 750.967 273.592   7
   2  -5  41 689.619 742.554   3
   2   5 -41 1863.36 265.849   5
  -2  -5 -40 5.54862 264.408   7
   2  -5  40 525.171 865.488   3
   2   5 -40 760.676 251.251   5
  -2  -5 -39 1779.16 296.254   7
   2  -5  39 1783.81 929.610   3
   2   5 -39 2284.60 275.013   5
  -2  -5 -38 2963.65 334.314   7
   2  -5  38 4472.70 1012.99   3
  -2  -5 -37 2036.88 316.887   7
   2  -5  37 2125.74 801.135   3
  -2  -5 -36 714.787 272.075   7
   2   5 -36 639.385 255.748   7
   2  -5  36 1041.65 863.930   3
  -2  -5 -35 4553.69 339.957   7
   2   5 -35 3856.22 322.971   7
   2  -5  35 4210.68 982.149   3
   2   5 -34 11685.2 570.235   7
  -2  -5 -34 11744.8 570.487   7
   2  -5  34 12364.0 1240.13   3
  -2  -5 -33 4199.88 321.427   7
   2   5 -33 3770.37 300.160   7
   2  -5  33 3677.23 861.112   3
  -2  -5 -32 274.575 229.054   7
   2   5 -32 149.512 212.310   7
   2  -5  32 464.819 752.153   3
  -2  -5 -31 1163.97 237.617   7
   2   5 -31 939.172 206.758   7
   2  -5  31 1572.36 775.435   3
  -2  -5 -30 1579.52 237.362   7
   2   5 -30 1502.30 223.021   7
   2  -5  30 2324.49 711.060   3
  -2  -5 -29 2122.38 234.325   7
   2   5 -29 1599.03 217.396   7
  -2  -5 -28 4379.79 283.145   7
   2   5 -28 4307.31 275.898   7
   2  -5  28 4187.32 818.515   3
   2   5 -27 1685.89 197.769   7
  -2  -5 -27 1743.14 196.388   7
   2  -5  27 1860.58 648.520   3
   2  -5  26 9165.08 957.015   3
  -2  -5 -26 9343.57 440.295   7
   2  -5  25 232.375 587.246   3
   2  -5  24 1789.79 648.365   3
   2  -5  23 491.426 537.878   3
   2  -5  22 1785.67 599.526   3
   2  -5  21 15055.9 1107.36   3
   2  -5  20 14588.0 1054.33   3
   2  -5  19 5707.25 652.426   3
   2   5 -19 5918.65 450.576   2
   2  -5  18 24620.1 1343.01   3
   2   5 -18 23730.5 1150.29   2
   2  -5  17 9375.11 766.692   3
   2   5 -17 10309.2 623.531   2
   2  -5  16 10860.4 804.569   3
   2   5 -16 11294.1 664.663   2
   2  -5  15 13338.5 879.361   3
   2   5 -15 12283.9 705.646   2
   2   5 -14 6285.97 470.816   2
   2   5 -13 8323.38 712.092   1
   2   5 -13 8372.02 558.364   2
   2   5 -12 40982.8 1856.41   1
   2   5 -12 35973.3 1665.65   2
   2   5 -11 27331.8 1411.74   1
   2   5 -11 26605.0 1271.41   2
   2   5 -10 22.8895 363.885   1
   2   5 -10 235.051 244.238   2
   2   5  -9 4598.98 572.097   1
   2   5  -8 12814.4 832.654   1
   2   5  -7 4077.52 480.188   1
   2   5  -6 3310.55 429.665   1
   2   5  -5 17585.1 984.609   1
   2   5  -4 953.324 301.550   1
   2   5  -3 14285.5 842.684   1
   2   5  -2 14181.2 829.359   1
   2   5  -1 9130.86 631.707   1
  -2   5   0 6576.59 434.284   1
   2   5   0 6843.90 535.072   1
   2   5   1 6422.12 536.902   1
  -2   5  -1 8023.41 468.859   1
  -2   5  -2 8198.25 512.036   1
   2   5   2 10280.4 647.753   1
  -2   5  -3 13987.9 713.248   1
   2   5   3 13745.9 800.651   1
  -2   5  -4 2768.19 269.529   1
   2   5   4 2057.31 322.942   1
  -2   5  -5 18975.0 911.797   1
  -2   5  -6 2947.60 301.290   1
  -2   5  -7 5880.75 414.977   1
  -2   5  -8 13643.6 726.407   1
  -2   5  -9 3498.20 349.270   1
  -2   5 -10 368.084 231.474   1
   2   5  11 25947.7 1283.15   2
   2   5  12 44725.1 2004.63   2
   2   5  13 7792.31 590.632   2
   2   5  14 8592.95 614.766   2
   2   5  15 10899.5 698.273   2
  -2  -5  15 11630.9 741.999   3
   2   5  16 9852.40 644.717   2
  -2  -5  16 10950.0 731.612   3
   2   5  17 8403.73 576.669   2
  -2  -5  17 7333.81 621.595   3
   2   5  18 23961.3 1194.95   2
  -2  -5  18 25119.6 1291.47   3
   2   5  19 4453.29 445.140   2
  -2  -5  19 5084.52 556.312   3
   2   5  20 13397.2 757.662   2
  -2  -5  20 13142.1 879.070   3
  -2  -5  21 19476.3 1133.62   3
  -2  -5  22 2351.28 511.563   3
  -2  -5  23 83.5833 467.422   3
  -2  -5  24 1396.56 504.977   3
  -2  -5  25-28.4008 432.315   3
  -2  -5  26 9479.86 856.933   3
  -2  -5  27 2139.27 568.811   3
  -2  -5  28 3221.60 626.946   3
  -2  -5  29 1907.45 604.720   3
  -2  -5  30 1505.56 604.200   3
   2  -5 -31 2023.24 272.459   7
  -2  -5  31 2887.38 690.472   3
   2  -5 -32 170.868 212.105   7
  -2  -5  32 563.076 587.566   3
   2  -5 -33 3947.05 347.453   7
  -2  -5  33 5183.34 840.083   3
   2  -5 -34 10986.4 557.676   7
  -2  -5  34 12184.5 1132.51   3
   2  -5 -35 4622.13 377.015   7
  -2  -5  35 5846.48 878.538   3
   2  -5 -36 643.337 255.044   7
  -2  -5  36 951.087 720.332   3
   2  -5 -37 1729.56 320.696   7
  -2  -5  37 2550.83 768.447   3
   2  -5 -38 4379.11 324.035   5
   2  -5 -38 3695.21 348.498   7
  -2  -5  38 3730.21 875.538   3
   2  -5 -39 2004.18 276.317   5
   2  -5 -39 1726.63 331.314   7
   2  -5 -40 646.155 251.258   5
   2  -5 -40 190.595 280.062   7
   2  -5 -41 1313.51 260.825   5
   2  -5 -41 630.394 315.419   7
   2  -5 -42 1278.71 323.786   7
   2  -5 -42 1496.62 252.557   5
   2  -5 -43 2572.74 272.770   5
   2  -5 -43 2383.99 315.972   7
   2  -5 -44 660.788 311.297   7
   2  -5 -44 823.539 233.701   5
   2  -5 -45 1357.16 300.642   7
   2  -5 -45 1514.58 254.328   5
   2  -5 -46 740.822 269.966   7
   2  -5 -46 464.593 219.292   5
   2  -5 -47 65.7189 247.442   7
   2  -5 -47 57.5931 206.576   5
   2  -5 -48 215.240 253.014   7
   2  -5 -48 155.087 194.795   5
   2  -5 -49 134.085 243.137   7
   2  -5 -49 192.548 188.997   5
   2  -5 -50 202.059 223.844   7
   2  -5 -50 23.5595 171.649   5
  -2   5 -51 375.005 158.187   5
   2  -5 -51 86.7907 204.969   7
   2  -5 -51-27.3565 163.337   5
   2  -5 -52 874.064 189.337   7
   2  -5 -52 577.974 155.155   5
  -2   5 -52 827.512 154.725   5
   2  -5 -53 33.4643 179.692   7
   2  -5 -54 103.316 152.656   7
   2  -5 -55 225.131 127.208   7
   2  -5 -56-48.8729 100.586   7
  -2  -6 -53 1271.31 145.701   7
  -2  -6 -52 307.746 150.660   7
  -2  -6 -51 322.577 167.352   7
  -2  -6 -50 1019.73 202.019   7
  -2  -6 -50 942.566 157.486   5
  -2  -6 -49 51.9211 198.486   7
   2   6 -49 27.0815 169.779   5
  -2  -6 -48 490.697 164.956   5
  -2  -6 -48 521.931 224.464   7
   2   6 -48 232.358 188.392   5
  -2  -6 -47 397.122 174.661   5
  -2  -6 -47-34.8842 232.881   7
   2   6 -47-92.5233 186.880   5
  -2  -6 -46 55.3489 236.667   7
   2   6 -46 228.200 204.591   5
  -2  -6 -45 195.718 249.877   7
   2   6 -45 386.749 210.088   5
  -2  -6 -44 561.049 261.599   7
   2   6 -44 649.417 221.811   5
  -2  -6 -43 4675.93 365.289   7
   2   6 -43 4654.13 328.965   5
  -2  -6 -42 2218.86 305.180   7
   2   6 -42 1985.60 260.062   5
  -2  -6 -41 1270.73 288.841   7
   2  -6  41 697.283 772.079   3
   2   6 -41 2034.70 253.482   5
  -2  -6 -40 1997.09 308.728   7
   2  -6  40 2690.33 850.218   3
   2   6 -40 2454.61 272.884   5
  -2  -6 -39 1228.14 290.117   7
   2  -6  39 1266.10 830.181   3
   2   6 -39 1618.58 249.357   5
  -2  -6 -38 4821.11 378.730   7
   2  -6  38 5011.83 1041.38   3
   2   6 -38 4669.36 326.629   5
  -2  -6 -37 629.390 291.844   7
   2  -6  37 913.660 891.882   3
   2   6 -37 1230.31 233.460   5
  -2  -6 -36 5727.24 409.202   7
   2  -6  36 6562.16 1039.01   3
   2   6 -36 5601.18 358.960   5
   2  -6  35 3830.65 882.039   3
  -2  -6 -35 2979.59 321.687   7
   2  -6  34 5202.00 1012.37   3
  -2  -6 -34 4548.30 345.664   7
   2  -6  33 1529.90 852.439   3
  -2  -6 -33 2665.49 280.432   7
   2  -6  32 531.910 766.904   3
  -2  -6 -32 561.742 221.167   7
   2  -6  31 3675.89 827.807   3
  -2  -6 -31 3977.65 310.460   7
   2  -6  30 1226.31 798.111   3
  -2  -6 -30 1776.00 256.843   7
   2  -6  29 538.873 698.117   3
  -2  -6 -29 1090.05 231.700   7
   2  -6  28 3411.22 800.063   3
  -2  -6 -28 3821.02 291.945   7
   2  -6  27 839.890 658.532   3
  -2  -6 -27 613.350 206.135   7
   2  -6  26 2396.67 705.467   3
  -2  -6 -26 2696.31 243.069   7
   2  -6  25 2527.25 718.149   3
  -2  -6 -25 2891.29 245.916   7
   2  -6  24 2325.08 716.357   3
  -2  -6 -24 1781.41 210.840   7
   2  -6  23 4754.69 779.939   3
   2  -6  22 1945.01 650.708   3
   2   6 -21 2418.86 336.952   2
   2  -6  21 2741.16 606.311   3
   2  -6  20 13739.7 1003.38   3
   2   6 -20 11842.9 741.362   2
   2  -6  19 13380.8 992.867   3
   2   6 -19 13790.2 810.177   2
   2  -6  18 9607.31 847.411   3
   2   6 -18 9740.19 655.903   2
   2  -6  17 15360.1 1018.61   3
   2   6 -17 13523.2 818.466   2
   2  -6  16 2425.91 557.789   3
   2   6 -16 2173.90 364.518   2
   2   6 -15 2875.65 395.694   2
   2   6 -14 13271.3 975.832   1
   2   6 -14 12590.5 776.694   2
   2   6 -13 22825.8 1343.01   1
   2   6 -13 23354.4 1190.47   2
   2   6 -12 8747.21 795.220   1
   2   6 -12 8773.46 647.700   2
   2   6 -11 44618.1 2135.01   1
   2   6 -11 43270.7 1963.69   2
   2   6 -10 42488.0 2072.40   1
   2   6  -9 8806.46 736.605   1
   2   6  -8 23474.7 1299.61   1
   2   6  -7 28748.2 1487.17   1
   2   6  -6 1397.88 404.715   1
   2   6  -5 4539.91 534.407   1
   2   6  -4 30472.6 1526.62   1
   2   6  -3 18053.3 1025.37   1
   2   6  -2 1143.00 389.631   1
   2   6  -1 1302.86 385.396   1
  -2   6   1 1383.67 267.378   1
  -2   6   0 5931.44 451.192   1
   2   6   0 5268.27 524.293   1
  -2   6  -1 2245.15 311.954   1
   2   6   1 1001.14 313.500   1
  -2   6  -2 547.375 225.399   1
   2   6   2 311.232 308.198   1
   2   6   3 25352.7 1285.31   1
  -2   6  -3 24384.2 1174.71   1
   2   6   4 25275.6 1301.73   1
  -2   6  -4 24965.6 1184.79   1
   2   6   5 4640.17 513.784   1
  -2   6  -5 3206.50 370.703   1
  -2   6  -6 1553.40 286.247   1
  -2   6  -7 32644.3 1488.64   1
  -2   6  -8 30411.2 1438.09   1
  -2   6  -9 7671.89 560.009   1
  -2   6 -10 41001.3 1820.86   1
  -2   6 -11 35902.3 1639.57   1
   2   6  12 13222.0 870.885   2
   2   6  13 22608.6 1232.10   2
   2   6  14 16861.8 993.792   2
   2   6  15 2452.52 429.348   2
  -2  -6  16 3164.64 482.686   3
   2   6  16 2760.50 424.789   2
  -2  -6  17 15084.5 939.422   3
   2   6  17 13650.5 851.034   2
  -2  -6  18 11000.8 807.549   3
   2   6  18 10330.8 712.363   2
  -2  -6  19 16901.3 1054.98   3
   2   6  19 16062.5 932.847   2
  -2  -6  20 11563.6 857.144   3
   2   6  20 10774.4 728.775   2
  -2  -6  21 4225.10 573.202   3
   2   6  21 3817.73 458.967   2
  -2  -6  22 2121.39 527.370   3
   2   6  22 2175.41 348.071   2
  -2  -6  23 4451.12 622.898   3
  -2  -6  24 2912.78 615.140   3
   2  -6 -24 2873.92 233.846   7
  -2  -6  25 4063.46 695.521   3
   2  -6 -25 3568.38 268.205   7
  -2  -6  26 3909.00 660.446   3
   2  -6 -26 3547.93 263.952   7
  -2  -6  27 296.896 520.379   3
  -2  -6  28 3787.97 715.980   3
  -2  -6  29 1283.36 636.333   3
  -2  -6  30 2958.46 722.980   3
  -2  -6  31 5460.95 819.353   3
  -2  -6  32 871.118 655.025   3
  -2  -6  33 2022.55 712.439   3
   2  -6 -34 4994.77 312.549   5
  -2  -6  34 4904.82 835.665   3
   2  -6 -34 4174.50 343.943   7
   2  -6 -35 3413.82 283.849   5
  -2  -6  35 2920.96 780.981   3
   2  -6 -35 3129.27 338.884   7
   2  -6 -36 6829.84 382.190   5
  -2  -6  36 7492.32 996.745   3
   2  -6 -36 6200.42 413.518   7
   2  -6 -37 1219.91 232.378   5
  -2  -6  37 839.909 715.365   3
   2  -6 -37 809.900 292.106   7
   2  -6 -38 5887.14 355.334   5
  -2  -6  38 5740.40 902.789   3
   2  -6 -38 5177.72 393.305   7
   2  -6 -39 1178.59 306.961   7
   2  -6 -39 1975.12 256.575   5
   2  -6 -40 1920.16 328.096   7
   2  -6 -40 2098.45 259.268   5
   2  -6 -41 1316.77 306.656   7
   2  -6 -41 1972.72 258.434   5
   2  -6 -42 1223.04 320.041   7
   2  -6 -42 1648.05 249.021   5
   2  -6 -43 3904.52 359.407   7
   2  -6 -43 3312.53 292.790   5
   2  -6 -44 742.138 221.887   5
   2  -6 -44 630.025 278.461   7
   2  -6 -45 470.804 211.243   5
   2  -6 -45 297.402 286.195   7
   2  -6 -46 7.78945 199.312   5
   2  -6 -46 258.289 286.775   7
   2  -6 -47-73.9160 187.015   5
   2  -6 -47 105.562 268.167   7
   2  -6 -48 136.597 246.449   7
   2  -6 -48 106.923 178.715   5
  -2   6 -48 515.872 178.340   5
   2  -6 -49 250.471 236.807   7
   2  -6 -49-25.1898 165.725   5
  -2   6 -49 548.864 165.211   5
   2  -6 -50 405.806 157.263   5
   2  -6 -50 776.932 233.263   7
   2  -6 -51 407.127 201.888   7
   2  -6 -52 285.632 173.565   7
   2  -6 -53 1207.51 181.610   7
   2  -6 -54 484.069 147.268   7
   2  -6 -55 417.153 113.080   7
  -2  -7 -53 558.717 117.784   7
  -2  -7 -52 267.405 143.522   7
  -2  -7 -51 285.510 161.480   7
  -2  -7 -50 165.171 181.162   7
  -2  -7 -49 257.542 191.585   7
  -2  -7 -48 404.477 218.660   7
  -2  -7 -47-12.5968 218.842   7
  -2  -7 -46-206.904 230.291   7
  -2  -7 -46 348.971 161.057   5
  -2  -7 -45 324.985 253.112   7
  -2  -7 -45 438.542 172.326   5
   2   7 -44 372.453 200.519   5
  -2  -7 -44 462.653 262.884   7
   2   7 -43 718.329 217.581   5
  -2  -7 -43 673.546 288.515   7
   2   7 -42 1582.47 234.236   5
  -2  -7 -42 2175.23 313.653   7
   2   7 -41 265.720 212.978   5
  -2  -7 -41 55.0557 284.113   7
   2   7 -40 353.743 220.268   5
   2  -7  40 220.014 725.900   3
  -2  -7 -40 430.013 299.886   7
   2   7 -39 125.395 210.832   5
   2  -7  39-110.028 815.846   3
  -2  -7 -39-157.894 290.266   7
   2   7 -38 1774.10 238.143   5
   2  -7  38 605.964 861.355   3
  -2  -7 -38 1086.76 293.528   7
   2   7 -37 2814.65 263.103   5
   2  -7  37 2616.24 904.646   3
  -2  -7 -37 2225.97 326.870   7
   2   7 -36 822.139 211.192   5
   2  -7  36-53.8011 751.876   3
  -2  -7 -36 649.041 270.786   7
   2   7 -35 771.772 214.967   5
   2  -7  35 476.481 714.463   3
  -2  -7 -35 277.592 250.883   7
   2   7 -34 638.548 204.857   5
  -2  -7 -34 450.185 244.376   7
   2   7 -33 585.781 204.124   5
   2  -7  33 153.295 825.038   3
  -2  -7 -33 645.950 260.875   7
  -2  -7 -32 2247.32 302.758   7
   2   7 -32 2278.78 241.847   5
   2  -7  32 2562.69 890.299   3
   2   7 -31 2052.09 227.062   5
   2  -7  31 1702.64 785.552   3
  -2  -7 -31 1693.39 276.570   7
   2  -7  30 9280.79 1069.68   3
  -2  -7 -30 9164.40 483.786   7
   2  -7  29 4266.28 905.587   3
  -2  -7 -29 4086.94 323.069   7
  -2  -7 -28 3044.51 276.367   7
   2  -7  28 4276.19 887.080   3
  -2  -7 -27 2978.20 267.826   7
   2  -7  27 4485.92 851.685   3
  -2  -7 -26 2527.07 241.370   7
   2  -7  26 2255.96 743.130   3
  -2  -7 -25 12702.1 577.682   7
   2  -7  25 13818.9 1173.42   3
  -2  -7 -24 6627.20 355.041   7
   2  -7  24 6508.66 915.982   3
  -2  -7 -23 10201.6 476.548   7
   2  -7  23 9511.32 1011.52   3
  -2  -7 -22 5767.55 324.642   7
   2  -7  22 6568.76 825.691   3
   2   7 -21 4600.29 503.360   2
   2  -7  21 5592.45 773.567   3
   2   7 -20 1710.81 391.000   2
   2  -7  20 1766.20 599.915   3
   2   7 -19 7286.14 594.175   2
   2  -7  19 7527.26 821.179   3
   2   7 -18 22656.6 894.921   5
   2  -7  18 23923.6 1394.35   3
   2   7 -18 21846.1 1179.89   2
   2  -7  17 17322.7 1140.00   3
   2   7 -17 15296.6 922.018   2
   2   7 -16 3097.81 456.950   2
   2   7 -15 8600.01 834.180   1
   2   7 -15 8213.65 667.538   2
   2   7 -14 6927.03 790.904   1
   2   7 -14 5667.05 584.446   2
   2   7 -13 51613.1 2359.60   1
   2   7 -13 44125.2 2122.07   2
   2   7 -12 32485.1 1761.15   1
   2   7 -12 32422.1 1608.76   2
   2   7 -11 13737.4 1037.90   1
   2   7 -10 7402.80 779.157   1
   2   7  -9 5952.46 659.749   1
   2   7  -8 1166.00 465.637   1
  -2  -7  -7 23459.0 936.620   4
   2   7  -7 22803.4 1323.91   1
   2   7  -6 33925.2 1741.01   1
   2   7  -5 22854.8 1315.95   1
   2   7  -4 4749.94 622.963   1
   2   7  -3 58089.5 2618.14   1
  -2   7   2 6366.63 558.629   1
   2   7  -2 5983.74 639.839   1
  -2   7   1 25503.9 1269.33   1
   2   7  -1 25353.3 1381.08   1
   2   7   0 68988.3 3073.81   1
  -2   7   0 72072.0 2983.42   1
   2   7   1 20800.4 1214.73   1
  -2   7  -1 21624.1 1115.33   1
  -2   7  -2 3693.71 424.099   1
   2   7   2 3644.22 567.653   1
   2   7   3 56847.5 2540.39   1
  -2   7  -3 54765.8 2380.65   1
   2   7   4 6090.23 672.477   1
  -2   7  -4 5432.92 501.936   1
  -2   7  -5 21069.8 1082.33   1
   2   7   5 19011.2 1167.29   1
  -2   7  -6 34439.4 1594.87   1
   2   7   6 33683.5 1732.92   1
   2  -7  -7 24374.6 975.625   4
   2   7   7 25914.1 1401.54   1
  -2   7  -7 24640.4 1235.39   1
  -2   7  -8 3184.71 425.100   1
  -2   7  -9 6010.82 537.871   1
  -2   7 -10 7303.20 579.378   1
  -2   7 -11 12872.3 809.343   1
  -2   7 -12 29468.1 1447.30   1
   2   7  13 45570.5 2165.19   2
   2   7  14 5543.29 619.548   2
   2   7  15 11238.4 844.508   2
  -2  -7  16 2971.97 528.909   3
   2   7  16 3781.67 542.796   2
  -2  -7  17 15876.9 1022.87   3
   2   7  17 14595.9 963.201   2
  -2  -7  18 20181.8 1225.35   3
   2   7  18 19398.2 1117.93   2
  -2  -7  19 6511.52 718.012   3
   2   7  19 4933.51 545.662   2
   2   7  20 2144.01 426.107   2
  -2  -7  20 1888.77 554.637   3
  -2  -7  21 5058.59 688.058   3
   2   7  21 4504.78 526.824   2
  -2  -7  22 4744.51 666.846   3
   2  -7 -22 4568.21 283.036   7
   2  -7 -22 4526.31 242.001   5
   2   7  22 4113.51 513.469   2
  -2  -7  23 6759.53 770.671   3
   2  -7 -23 7249.01 381.833   7
   2  -7 -23 7499.76 345.766   5
   2   7  23 6308.85 571.944   2
   2  -7 -24 7900.60 367.078   5
   2  -7 -24 7459.14 394.644   7
   2  -7 -25 12501.1 536.226   5
  -2  -7  25 12654.3 1053.49   3
   2  -7 -25 12268.2 573.105   7
   2  -7 -26 3451.03 225.544   5
   2  -7 -26 3054.35 257.677   7
   2  -7 -27 2459.86 209.214   5
  -2  -7  27 2388.88 692.980   3
   2  -7 -27 2296.10 266.206   7
   2  -7 -28 3060.90 219.179   5
  -2  -7  28 2607.91 687.398   3
   2  -7 -28 2565.96 267.662   7
   2  -7 -29 2991.90 226.305   5
  -2  -7  29 2903.49 698.442   3
   2  -7 -29 2542.93 286.576   7
  -2  -7  30 9339.21 954.498   3
   2  -7 -30 8324.12 413.361   5
  -2  -7  31 1735.63 669.466   3
   2  -7 -31 2223.86 220.829   5
  -2  -7  32 1311.12 676.117   3
   2  -7 -32 1980.87 224.411   5
  -2  -7  33 1099.55 697.848   3
   2  -7 -33 722.910 199.686   5
  -2  -7  34 182.019 681.092   3
   2  -7 -34 533.127 199.179   5
  -2  -7  35 229.222 666.013   3
   2  -7 -35 705.338 212.590   5
  -2  -7  36-512.028 639.173   3
   2  -7 -36 380.165 208.976   5
   2  -7 -37 3016.83 264.185   5
  -2  -7  37 2495.55 743.114   3
   2  -7 -38 1608.31 231.783   5
   2  -7 -38 1396.39 313.893   7
   2  -7 -39 374.554 210.763   5
   2  -7 -39 111.288 288.832   7
   2  -7 -40 264.117 205.186   5
   2  -7 -40 11.5748 273.417   7
   2  -7 -41 344.902 208.496   5
   2  -7 -41 320.308 295.706   7
   2  -7 -42 1253.53 227.131   5
   2  -7 -42 1284.84 311.300   7
   2  -7 -43 860.487 209.541   5
   2  -7 -43 869.750 283.497   7
   2  -7 -44 455.794 193.314   5
   2  -7 -44 415.050 271.343   7
   2  -7 -45 79.0338 187.451   5
   2  -7 -45 307.962 273.990   7
   2  -7 -46 140.797 168.378   5
   2  -7 -46 33.7782 262.325   7
   2  -7 -47 95.3345 246.788   7
   2  -7 -48 165.789 238.307   7
   2  -7 -49 427.400 231.964   7
   2  -7 -50 513.682 212.891   7
   2  -7 -51 175.358 178.154   7
   2  -7 -52 132.237 171.074   7
   2  -7 -53 994.653 159.035   7
   2  -7 -54 393.594 126.275   7
   2  -7 -55 136.587 93.2011   7
  -2  -8 -52 212.829 123.826   7
  -2  -8 -51 643.710 154.669   7
  -2  -8 -50-99.0654 170.353   7
  -2  -8 -49 429.205 186.209   7
  -2  -8 -48 157.043 199.963   7
  -2  -8 -47 502.106 219.347   7
  -2  -8 -46 549.676 233.249   7
  -2  -8 -45 210.477 246.234   7
  -2  -8 -44-24.0148 264.690   7
  -2  -8 -43 272.689 267.224   7
  -2  -8 -42 231.447 276.000   7
  -2  -8 -41 661.424 288.557   7
   2   8 -40 389.691 201.072   5
  -2  -8 -40 293.834 282.859   7
   2   8 -39 77.9875 197.163   5
   2  -8  39-109.528 700.545   3
  -2  -8 -39 168.556 294.608   7
   2   8 -38 463.059 203.566   5
   2  -8  38 110.127 666.952   3
  -2  -8 -38 497.566 296.252   7
   2   8 -37 919.056 212.990   5
   2  -8  37 659.301 700.816   3
  -2  -8 -37 917.539 303.220   7
   2   8 -36 1009.28 213.680   5
   2  -8  36 1638.63 832.118   3
  -2  -8 -36 573.334 298.041   7
   2   8 -35 821.131 200.144   5
   2  -8  35 1367.91 854.346   3
  -2  -8 -35 740.161 281.066   7
   2   8 -34 635.778 198.377   5
  -2  -8 -34 620.154 257.955   7
   2   8 -33 1633.38 221.218   5
   2  -8  33 1724.47 849.555   3
  -2  -8 -33 1284.12 278.655   7
  -2  -8 -32 6657.23 416.133   7
   2  -8  32 7128.22 1037.74   3
   2   8 -32 6691.49 360.832   5
  -2  -8 -31 2342.36 298.441   7
   2  -8  31 1746.76 786.040   3
   2   8 -31 2363.84 233.642   5
  -2  -8 -30 8348.02 467.983   7
   2  -8  30 8451.75 1111.47   3
   2   8 -30 8274.22 406.410   5
  -2  -8 -29 4959.17 363.937   7
   2  -8  29 5309.33 965.396   3
   2   8 -29 4697.16 287.995   5
  -2  -8 -28 6404.51 398.728   7
   2  -8  28 7391.54 1022.08   3
   2   8 -28 6738.00 346.128   5
  -2  -8 -27 12831.6 606.168   7
   2  -8  27 12549.3 1204.83   3
   2   8 -27 12771.5 557.594   5
  -2  -8 -26 7525.39 420.615   7
   2  -8  26 8483.51 1032.04   3
   2   8 -26 7402.11 364.940   5
  -2  -8 -25 6432.21 374.783   7
   2   8 -25 6355.02 323.442   5
   2   8 -24 21769.6 889.417   5
  -2  -8 -24 22431.8 927.107   7
   2  -8  24 22376.1 1570.21   3
  -2  -8 -23 4930.82 313.002   7
   2   8 -23 4859.82 268.381   5
   2  -8  23 5405.73 873.551   3
   2   8 -22 4843.25 259.197   5
  -2  -8 -22 4904.89 307.094   7
   2  -8  21 3915.09 775.912   3
   2   8 -21 3705.63 512.966   2
   2  -8  20 6300.64 845.097   3
   2   8 -20 5319.55 595.963   2
   2  -8  19 16287.3 1180.51   3
   2   8 -19 14914.2 951.290   2
   2  -8  18 41464.0 2125.21   3
   2   8 -18 40810.2 1918.54   2
   2   8 -17 20866.4 1185.43   2
   2   8 -16 3043.92 715.994   1
   2   8 -16 2913.75 517.373   2
   2   8 -15 368.967 582.417   1
   2   8 -15 824.111 449.562   2
   2   8 -14 10273.9 948.814   1
   2   8 -14 10352.4 811.765   2
   2   8 -13 19939.9 1346.90   1
   2   8 -13 18970.6 1168.11   2
   2   8 -12 6793.92 836.420   1
   2   8 -12 7103.44 707.812   2
   2   8 -11 3753.65 685.479   1
   2   8 -10 1223.81 607.143   1
  -2  -8  -9 1548.48 185.835   4
   2   8  -9 820.011 545.378   1
  -2  -8  -8 6659.99 337.795   4
   2   8  -8 6359.56 729.252   1
  -2  -8  -7 6254.12 325.598   4
   2   8  -7 6805.09 724.035   1
  -2  -8  -6 10775.0 482.512   4
   2   8  -6 10924.1 928.221   1
  -2  -8  -5 9327.87 427.455   4
   2   8  -5 9390.65 871.699   1
  -2  -8  -4 85.2590 119.594   4
   2   8  -4 724.189 515.583   1
  -2   8   4 414.942 369.293   1
  -2  -8  -3 4363.24 258.032   4
   2   8  -3 4823.32 638.508   1
  -2   8   3 4659.92 558.727   1
  -2  -8  -2 14459.4 610.581   4
  -2   8   2 16686.3 964.687   1
   2   8  -2 13993.9 1045.21   1
  -2  -8  -1 31073.8 1227.62   4
   2  -8   1 30527.8 1226.00   4
  -2   8   1 33507.5 1585.76   1
   2   8  -1 33211.5 1703.10   1
  -2  -8   0 23780.9 936.990   4
   2  -8   0 22642.5 929.095   4
  -2   8   0 23198.3 1250.01   1
   2   8   0 24434.2 1388.61   1
   2  -8  -1 31821.4 1282.33   4
  -2  -8   1 33107.9 1286.58   4
  -2   8  -1 33214.0 1599.00   1
   2   8   1 35453.6 1760.17   1
   2  -8  -2 12932.6 545.828   4
  -2   8  -2 12409.4 837.512   1
   2   8   2 12697.1 974.673   1
   2  -8  -3 3241.92 214.769   4
   2   8   3 4054.70 637.841   1
  -2   8  -3 3787.80 477.627   1
   2  -8  -4 351.657 121.639   4
   2   8   4 150.431 529.017   1
  -2   8  -4 794.651 347.854   1
   2  -8  -5 10499.2 469.444   4
  -2   8  -5 10439.5 753.548   1
   2   8   5 12203.8 959.206   1
   2  -8  -6 13453.3 572.113   4
   2   8   6 14037.2 1035.93   1
  -2   8  -6 12565.6 849.840   1
   2  -8  -7 6176.38 314.649   4
   2   8   7 6245.00 755.818   1
  -2   8  -7 5911.36 576.505   1
   2  -8  -8 7974.08 385.565   4
  -2   8  -8 9755.36 695.032   1
   2   8   8 9681.30 882.299   1
   2  -8  -9 1171.71 167.548   4
  -2   8  -9 1378.48 374.260   1
   2   8   9 1724.55 569.133   1
   2   8  10 1629.72 625.143   1
  -2   8 -10 773.683 373.730   1
  -2   8 -11 3285.41 473.247   1
  -2   8 -12 5699.92 588.533   1
   2   8  13 21788.9 1329.51   2
   2   8  14 10668.1 901.269   2
   2   8  15 383.614 461.918   2
   2   8  16 3956.95 622.698   2
  -2  -8  17 22949.5 1381.04   3
   2   8  17 22565.5 1338.93   2
  -2  -8  18 49302.9 2286.86   3
   2   8  18 43091.9 2178.38   2
  -2  -8  19 13216.4 1034.21   3
   2   8  19 13679.6 939.589   2
   2  -8 -20 5374.03 310.084   7
  -2  -8  20 5847.41 774.000   3
   2   8  20 5751.83 617.733   2
   2  -8 -21 4447.01 287.714   7
   2   8  21 4170.01 566.653   2
  -2  -8  21 5576.20 747.113   3
   2  -8 -22 5171.31 321.742   7
  -2  -8  22 5928.37 779.523   3
   2   8  22 5006.74 596.457   2
   2  -8 -23 5542.97 326.172   7
  -2  -8  23 6533.39 798.828   3
   2   8  23 5612.74 615.754   2
   2  -8 -24 26760.7 1107.33   7
  -2  -8  24 28166.8 1628.17   3
   2  -8 -25 5671.69 350.164   7
  -2  -8  25 6097.23 831.212   3
   2  -8 -26 7146.78 403.822   7
  -2  -8  26 7028.56 893.464   3
   2  -8 -27 14283.8 652.572   7
  -2  -8  27 12426.8 1184.34   3
   2  -8 -28 7803.42 436.071   7
  -2  -8  28 9181.52 1002.94   3
   2  -8 -29 4707.17 358.085   7
  -2  -8  29 5267.20 825.334   3
   2  -8 -30 8085.43 449.309   7
  -2  -8  30 7550.89 927.066   3
   2  -8 -31 2135.04 312.012   7
  -2  -8  31 3221.95 751.647   3
   2  -8 -32 6172.35 409.028   7
  -2  -8  32 6508.79 919.571   3
  -2  -8  33 2296.36 760.291   3
  -2  -8  34 653.299 704.699   3
  -2  -8  35 711.344 662.851   3
  -2  -8  36 897.269 669.187   3
  -2  -8  37 1042.01 697.197   3
   2  -8 -41-221.277 288.503   7
   2  -8 -42 829.088 303.677   7
   2  -8 -43-182.933 273.539   7
   2  -8 -44 125.042 247.181   7
   2  -8 -45 428.638 244.650   7
   2  -8 -46 302.697 236.077   7
   2  -8 -47 349.985 226.773   7
   2  -8 -48 465.856 205.072   7
   2  -8 -49 545.039 204.063   7
   2  -8 -50 319.399 189.016   7
   2  -8 -51 565.994 163.750   7
   2  -8 -52 220.717 149.040   7
   2  -8 -53 99.5851 123.003   7
   2  -8 -54 108.032 94.9964   7
  -2  -9 -51 331.831 128.110   7
  -2  -9 -50 81.7090 147.819   7
  -2  -9 -49 1568.30 199.888   4
  -2  -9 -49 1774.85 197.592   7
  -2  -9 -48 731.666 190.597   4
  -2  -9 -48 460.187 196.772   7
  -2  -9 -47 811.556 211.149   7
  -2  -9 -46 1168.16 245.411   7
  -2  -9 -45 371.918 227.485   7
  -2  -9 -44 190.931 235.893   7
  -2  -9 -43 221.636 244.012   7
  -2  -9 -42 460.289 270.822   7
  -2  -9 -41 346.719 281.130   7
  -2  -9 -40 611.646 291.451   7
  -2  -9 -39 906.387 296.793   7
  -2  -9 -38 238.040 286.271   7
  -2  -9 -37 360.659 278.396   7
   2  -9  37 438.118 672.088   3
  -2  -9 -36 4701.58 373.374   7
   2  -9  36 5302.08 952.121   3
  -2  -9 -35 1202.46 284.409   7
   2  -9  35 834.244 790.867   3
  -2  -9 -34 1442.61 295.370   7
   2  -9  34 2277.63 896.667   3
  -2  -9 -33 215.469 293.523   7
   2  -9  33 1482.88 873.995   3
  -2  -9 -32 2581.41 322.758   7
   2  -9  32 3671.84 970.285   3
  -2  -9 -31 10150.7 548.168   7
   2  -9  31 11229.5 1182.67   3
  -2  -9 -30 9612.34 524.569   7
   2  -9  30 9796.41 1111.19   3
   2  -9  29 2955.30 889.942   3
  -2  -9 -29 2854.41 301.230   7
   2  -9  28 4188.88 965.606   3
  -2  -9 -28 3608.31 313.804   7
   2  -9  27 991.638 844.250   3
  -2  -9 -27 584.151 227.541   7
   2  -9  26 3890.40 903.620   3
  -2  -9 -26 3523.07 313.405   7
   2  -9  25 9583.98 1098.10   3
  -2  -9 -25 8918.71 480.883   7
   2  -9  24 8529.50 1010.67   3
  -2  -9 -24 8041.17 449.089   7
   2  -9  23 12450.7 1165.93   3
  -2  -9 -23 11376.7 561.533   7
   2  -9  22 798.488 713.612   3
  -2  -9 -22 224.195 236.036   7
   2   9 -21 2122.06 488.672   2
   2  -9  21 2722.61 783.395   3
   2   9 -20 2693.31 526.516   2
   2  -9  20 3756.67 780.718   3
   2   9 -19 2833.64 535.691   2
   2  -9  19 3876.60 794.079   3
   2  -9  18 2201.83 716.341   3
   2   9 -18 1859.38 480.094   2
   2   9 -17 2579.98 515.006   2
   2   9 -16 1549.44 725.969   1
   2   9 -16 1627.03 505.786   2
   2   9 -15 3894.42 797.589   1
   2   9 -15 4655.21 644.553   2
   2   9 -14 3602.25 761.911   1
   2   9 -14 3286.51 616.350   2
   2   9 -13 3408.60 752.942   1
   2   9 -13 2943.96 600.619   2
  -2  -9 -12 8093.32 423.142   4
   2   9 -12 8649.73 976.407   1
   2   9 -12 7173.73 792.579   2
  -2  -9 -11 27354.1 1116.55   4
   2   9 -11 28023.9 1723.22   1
  -2  -9 -10 2774.77 260.930   4
   2   9 -10 2211.50 727.304   1
  -2  -9  -9 8153.99 409.345   4
   2   9  -9 7662.75 900.947   1
  -2  -9  -8 11925.2 544.982   4
   2   9  -8 13504.1 1104.75   1
  -2  -9  -7 13091.4 585.809   4
  -2   9   7 13401.2 1015.34   1
   2   9  -7 12407.2 1063.35   1
  -2  -9  -6 7824.53 399.766   4
   2   9  -6 7815.56 852.475   1
  -2   9   6 9341.26 815.748   1
  -2  -9  -5 6808.03 357.574   4
  -2   9   5 7017.24 719.314   1
   2   9  -5 5785.34 819.208   1
  -2  -9  -4 6716.20 351.057   4
   2   9  -4 8103.34 856.668   1
  -2   9   4 6873.31 702.257   1
  -2  -9  -3 4506.79 265.060   4
  -2   9   3 5301.22 650.494   1
   2   9  -3 4952.76 750.839   1
  -2  -9  -2 17273.5 725.927   4
   2   9  -2 16936.7 1206.49   1
  -2   9   2 16847.5 1102.70   1
  -2  -9  -1 11566.6 520.454   4
  -2   9   1 12014.3 869.512   1
   2   9  -1 10557.7 959.393   1
  -2  -9   0 444.036 166.352   4
   2  -9   0 369.746 173.096   4
   2   9   0 527.085 559.284   1
  -2   9   0 576.303 390.262   1
   2  -9  -1 10474.8 474.563   4
  -2   9  -1 9703.55 789.115   1
   2   9   1 9842.05 937.438   1
   2  -9  -2 15494.9 656.551   4
  -2   9  -2 15489.5 990.955   1
   2   9   2 16138.0 1160.82   1
   2  -9  -3 4707.67 278.152   4
   2   9   3 5514.85 736.156   1
  -2   9  -3 5603.40 589.278   1
   2  -9  -4 5147.61 300.282   4
  -2   9  -4 5104.47 582.989   1
   2   9   4 6196.04 802.624   1
   2  -9  -5 7410.78 371.819   4
  -2   9  -5 6623.14 650.695   1
   2   9   5 6685.85 851.022   1
   2  -9  -6 8794.91 425.825   4
  -2   9  -6 8826.45 717.949   1
   2   9   6 9589.98 954.901   1
   2  -9  -7 12159.2 555.743   4
   2   9   7 13022.1 1078.95   1
  -2   9  -7 13286.4 893.815   1
   2  -9  -8 11168.6 514.502   4
   2   9   8 13055.0 1092.02   1
  -2   9  -8 10851.9 825.231   1
   2  -9  -9 7641.36 380.679   4
   2   9   9 8816.99 926.400   1
   2  -9 -10 2061.41 229.773   4
  -2   9 -10 2956.11 517.176   1
   2   9  10 2498.27 723.760   1
   2  -9 -11 25152.8 1029.76   4
  -2   9 -11 22996.4 1332.42   1
   2  -9 -12 8305.80 421.086   4
  -2   9 -12 7434.57 705.234   1
   2   9  12 7661.09 965.513   1
   2   9  13 2051.09 629.282   2
  -2   9 -13 1439.42 432.275   1
   2   9  13 2420.14 788.680   1
   2   9  14 4594.65 717.318   2
   2   9  15 4465.55 721.798   2
   2   9  16 2672.17 613.720   2
   2  -9 -17 2352.39 219.226   7
  -2  -9  17 1633.85 637.230   3
   2   9  17 2762.96 572.642   2
   2  -9 -18 1240.85 194.058   7
  -2  -9  18 1503.20 619.428   3
   2   9  18 1747.19 510.994   2
   2  -9 -19 4534.36 290.755   7
  -2  -9  19 4202.08 740.770   3
   2   9  19 4451.43 635.522   2
   2  -9 -20 2846.05 252.501   7
  -2  -9  20 3133.19 711.003   3
   2   9  20 2095.54 526.311   2
   2  -9 -21 3032.59 244.690   7
  -2  -9  21 3723.40 768.599   3
   2   9  21 3048.66 573.676   2
   2  -9 -22 277.568 211.466   7
  -2  -9  22-73.8021 582.019   3
   2   9  22 89.5086 422.325   2
   2  -9 -23 13121.8 597.386   7
  -2  -9  23 11802.6 1077.96   3
   2   9  23 11700.2 947.604   2
   2  -9 -24 7473.88 411.681   7
  -2  -9  24 8258.52 934.427   3
   2  -9 -25 7197.02 415.278   7
  -2  -9  25 6509.18 906.695   3
   2  -9 -26 2841.72 272.358   7
  -2  -9  26 2738.30 762.499   3
   2  -9 -27 553.224 256.959   7
  -2  -9  27 310.029 629.150   3
   2  -9 -28 2584.50 293.456   7
  -2  -9  28 3098.19 765.477   3
   2  -9 -29 1843.35 287.863   7
  -2  -9  29 2505.96 803.319   3
   2  -9 -30 9971.65 533.288   7
  -2  -9  30 11495.3 1155.04   3
   2  -9 -31 9539.14 514.801   7
  -2  -9  31 10158.7 1082.08   3
   2  -9 -32 3053.08 332.633   7
  -2  -9  32 2380.30 700.041   3
   2  -9 -33 231.669 251.838   7
  -2  -9  33 46.0561 610.035   3
   2  -9 -34 1142.72 309.369   7
  -2  -9  34 1323.18 714.563   3
  -2  -9  35 864.312 719.152   3
  -2  -9  36 2105.78 724.545   3
   2  -9 -45 747.681 244.929   7
   2  -9 -46 1041.60 243.739   7
   2  -9 -47 863.083 222.968   7
   2  -9 -48 388.921 186.631   4
   2  -9 -48 680.043 195.260   7
   2  -9 -49 950.600 174.636   4
   2  -9 -49 1862.42 199.149   7
   2  -9 -50 266.459 163.890   7
   2  -9 -51 478.378 148.708   7
   2  -9 -52 414.626 126.340   7
   2  -9 -53 191.332 97.3582   7
  -2 -10 -50-29.2695 121.199   7
  -2 -10 -49 573.424 150.481   7
  -2 -10 -48 302.142 161.126   4
  -2 -10 -48 69.3985 166.302   7
  -2 -10 -47 419.372 183.988   4
  -2 -10 -47 680.878 187.672   7
  -2 -10 -46 186.559 201.201   4
  -2 -10 -46-71.8514 203.094   7
  -2 -10 -45 137.367 202.741   4
  -2 -10 -45 46.7092 215.232   7
  -2 -10 -44 117.589 203.387   4
  -2 -10 -44 154.806 223.310   7
  -2 -10 -43 1093.72 243.434   4
  -2 -10 -43 900.174 246.994   7
  -2 -10 -42 511.943 266.279   7
  -2 -10 -41 545.192 282.173   7
  -2 -10 -40 762.824 291.632   7
  -2 -10 -39 181.306 297.602   7
  -2 -10 -38 418.215 302.748   7
  -2 -10 -37 1379.67 319.372   7
  -2 -10 -36 2299.41 334.291   7
  -2 -10 -35 2338.05 329.804   7
   2 -10  35 2142.22 893.019   3
   2 -10  34 816.148 826.272   3
  -2 -10 -34 663.870 285.511   7
   2 -10  33 1017.68 761.047   3
  -2 -10 -33 734.081 280.801   7
   2 -10  32 1881.72 735.565   3
  -2 -10 -32 2504.86 329.088   7
   2 -10  31 1653.64 777.451   3
  -2 -10 -31 1469.75 315.632   7
   2 -10  30 2389.98 878.882   3
  -2 -10 -30 1608.88 311.937   7
   2 -10  29 4034.67 965.956   3
  -2 -10 -29 3456.83 347.827   7
   2 -10  28 898.783 826.491   3
  -2 -10 -28 810.966 267.148   7
   2 -10  27 4297.88 930.299   3
  -2 -10 -27 3210.74 305.221   7
   2 -10  26 103.652 763.998   3
  -2 -10 -26 117.602 233.976   7
   2 -10  25 739.161 758.664   3
  -2 -10 -25 347.811 259.748   7
   2 -10  24 6778.30 1008.87   3
  -2 -10 -24 5002.45 367.740   7
   2 -10  23 13800.2 1231.54   3
  -2 -10 -23 11903.7 597.097   7
   2 -10  22 4805.59 879.478   3
  -2 -10 -22 4377.69 346.169   7
   2 -10  21 16371.4 1289.53   3
   2  10 -21 14583.4 1060.56   2
   2 -10  20 1656.27 705.713   3
   2  10 -20 1781.82 522.914   2
   2  10 -19 1714.60 533.795   2
   2 -10  19 2371.16 760.568   3
   2  10 -18 3930.98 602.842   2
  -2 -10 -17 4549.18 347.137   4
   2  10 -17 4338.96 647.813   2
  -2 -10 -16-162.261 248.209   4
   2  10 -16-91.3580 665.216   1
   2  10 -16 217.051 526.221   2
  -2 -10 -15 323.334 243.436   4
   2  10 -15 179.752 664.618   1
   2  10 -15 1023.83 534.482   2
  -2 -10 -14 1376.90 258.233   4
   2  10 -14 1851.75 695.774   1
   2  10 -14 1904.07 595.361   2
  -2 -10 -13 159.001 198.872   4
   2  10 -13 877.368 730.888   1
   2  10 -13 1064.08 573.323   2
  -2 -10 -12 2497.14 279.464   4
   2  10 -12 3161.66 749.817   1
   2  10 -12 2576.48 679.828   2
  -2 -10 -11 7003.34 409.723   4
   2  10 -11 8092.75 1036.25   1
   2  10 -11 7626.17 874.101   2
  -2 -10 -10 3540.46 277.504   4
   2  10 -10 4253.27 882.834   1
  -2  10  10 3645.17 763.242   1
  -2 -10  -9 10165.1 516.587   4
  -2  10   9 11824.0 1025.24   1
   2  10  -9 11274.4 1102.18   1
  -2 -10  -8 9461.16 479.009   4
   2  10  -8 8467.66 1016.75   1
  -2  10   8 10582.2 944.214   1
  -2 -10  -7 3164.43 257.657   4
   2  10  -7 3125.16 733.683   1
  -2  10   7 4453.76 735.668   1
  -2 -10  -6 13945.5 628.610   4
  -2  10   6 13632.1 1084.96   1
   2  10  -6 12341.4 1135.66   1
  -2 -10  -5 2217.52 254.769   4
   2  10  -5 1843.10 722.482   1
  -2  10   5 2089.27 617.514   1
  -2 -10  -4 24086.2 975.987   4
  -2  10   4 19715.4 1380.06   1
   2  10  -4 21623.9 1518.66   1
  -2 -10  -3 1302.67 230.666   4
   2  10  -3 2108.00 711.016   1
  -2  10   3 727.661 529.245   1
  -2 -10  -2 16886.7 729.452   4
   2  10  -2 16442.9 1274.82   1
  -2  10   2 15160.0 1106.65   1
  -2 -10  -1 13317.4 603.249   4
  -2  10   1 12402.4 971.304   1
   2  10  -1 12145.5 1096.01   1
  -2  10   0 1784.81 501.698   1
   2  10   0 2130.61 652.552   1
   2 -10  -1 12155.9 556.438   4
  -2  10  -1 11177.4 892.293   1
   2  10   1 12468.1 1078.77   1
   2 -10  -2 15096.5 667.197   4
   2  10   2 14664.4 1228.20   1
  -2  10  -2 15892.5 1055.79   1
   2 -10  -3 1944.39 229.148   4
  -2  10  -3 1834.76 503.714   1
   2  10   3 1493.56 633.549   1
   2 -10  -4 22679.0 931.667   4
  -2  10  -4 20244.7 1286.07   1
   2  10   4 22333.9 1488.92   1
   2 -10  -5 1737.30 235.647   4
   2  10   5 2874.34 760.886   1
  -2  10  -5 2476.87 521.412   1
   2 -10  -6 11857.5 562.035   4
   2  10   6 12445.1 1160.22   1
  -2  10  -6 13093.2 915.367   1
   2 -10  -7 2102.55 235.195   4
   2  10   7 2836.42 735.894   1
  -2  10  -7 2189.15 496.797   1
   2 -10  -8 9253.54 461.039   4
   2  10   8 10568.4 1118.57   1
  -2  10  -8 9439.26 830.444   1
   2 -10  -9 9098.09 468.483   4
  -2  10  -9 9188.35 800.815   1
   2  10   9 9064.79 1066.96   1
   2 -10 -10 3335.20 268.076   4
  -2  10 -10 3900.01 558.753   1
   2  10  10 4719.67 876.509   1
   2 -10 -11 6150.86 370.507   4
  -2  10 -11 5146.64 629.894   1
   2  10  11 6282.40 903.241   1
   2 -10 -12 1941.02 239.306   4
  -2  10 -12 1826.13 459.377   1
   2  10  12 1873.05 753.509   1
   2  10  12 2521.50 688.667   2
   2 -10 -13 58.2573 214.464   4
   2  10  13 1012.94 622.503   2
  -2  10 -13 282.761 411.840   1
   2  10  13 499.330 759.808   1
   2 -10 -14 1281.06 251.885   4
   2  10  14 1694.56 630.575   2
   2  10  14 1578.74 843.746   1
   2 -10 -14 1744.24 209.500   7
   2 -10 -15 655.352 244.812   4
   2  10  15 1182.62 608.669   2
   2  10  15 1518.89 785.671   1
   2 -10 -15 791.347 186.938   7
   2 -10 -16 514.228 250.946   4
   2  10  16 708.880 546.936   2
   2  10  16 818.453 826.441   1
   2 -10 -16 390.821 173.341   7
  -2 -10  17 3447.46 761.691   3
   2 -10 -17 3150.54 318.935   4
   2  10  17 3552.15 678.088   2
   2  10  17 2965.08 888.851   1
   2 -10 -17 2917.26 262.119   7
  -2 -10  18 2429.58 709.732   3
   2  10  18 3346.17 658.785   2
   2  10  18 2907.83 872.489   1
   2 -10 -18 2876.03 249.627   7
   2 -10 -19 2189.42 243.108   7
   2  10  19 2449.81 584.546   2
  -2 -10  19 2343.48 697.272   3
   2 -10 -20 1112.71 226.117   7
   2  10  20 1322.70 523.763   2
  -2 -10  20 939.164 626.640   3
   2 -10 -21 15444.5 679.094   7
  -2 -10  21 16844.5 1303.40   3
   2  10  22 5495.56 714.494   2
  -2 -10  22 5448.57 890.724   3
   2 -10 -22 6189.12 374.084   7
   2 -10 -23 13021.0 610.871   7
   2  10  23 13441.7 1043.05   2
  -2 -10  23 12834.2 1176.69   3
  -2 -10  24 5626.81 877.772   3
   2 -10 -24 4189.88 336.498   7
  -2 -10  25 550.341 616.519   3
   2 -10 -25 97.3618 230.001   7
  -2 -10  26 392.944 643.614   3
   2 -10 -26-5.27099 242.515   7
  -2 -10  27 3124.03 812.777   3
   2 -10 -27 3225.98 317.301   7
  -2 -10  28 1654.55 798.039   3
   2 -10 -28 916.020 250.126   7
  -2 -10  29 2496.48 849.112   3
   2 -10 -29 3014.64 321.755   7
  -2 -10  30 1654.96 761.226   3
   2 -10 -30 2269.80 288.000   7
  -2 -10  31 1380.33 739.955   3
   2 -10 -31 1009.56 292.372   7
  -2 -10  32 2320.63 720.664   3
   2 -10 -32 2558.78 317.800   7
  -2 -10  33 326.155 664.709   3
   2 -10 -33 1100.93 290.221   7
  -2 -10  34 1705.59 751.040   3
   2 -10 -34 1364.52 318.131   7
  -2 -10  35 913.382 717.159   3
   2 -10 -35 1564.00 288.505   7
   2 -10 -36 1899.07 322.334   7
   2 -10 -37 1186.41 312.586   7
   2 -10 -38 322.813 270.690   7
   2 -10 -44 162.726 205.701   4
   2 -10 -45 305.901 190.438   4
   2 -10 -46-28.6248 185.632   4
   2 -10 -47 539.131 183.124   4
   2 -10 -48 187.274 170.588   7
   2 -10 -48 200.493 149.340   4
   2 -10 -49 620.542 158.155   7
   2 -10 -50 155.915 130.160   7
   2 -10 -51 145.191 112.331   7
  -2 -11 -49 93.6081 112.042   7
  -2 -11 -48-75.5850 134.831   7
  -2 -11 -47 172.197 153.149   7
  -2 -11 -46 309.238 185.504   7
  -2 -11 -46 312.207 166.149   4
  -2 -11 -45 917.588 200.574   7
  -2 -11 -45 813.102 198.512   4
  -2 -11 -44 483.104 217.974   7
  -2 -11 -44 430.035 209.831   4
  -2 -11 -43 447.071 223.334   7
  -2 -11 -43 25.1914 227.329   4
  -2 -11 -42 60.4308 234.543   7
  -2 -11 -42 105.760 240.133   4
  -2 -11 -41 455.724 245.284   4
  -2 -11 -41 310.872 244.532   7
  -2 -11 -40 548.555 239.500   4
  -2 -11 -40 384.008 259.434   7
  -2 -11 -39 240.429 263.202   4
  -2 -11 -39 464.256 269.068   7
  -2 -11 -38 724.973 263.930   4
  -2 -11 -38 1527.18 298.223   7
  -2 -11 -37 702.395 274.580   4
  -2 -11 -37 884.182 284.775   7
  -2 -11 -36-109.709 251.542   4
  -2 -11 -36 349.506 274.092   7
  -2 -11 -35 1029.32 309.041   4
  -2 -11 -35 1429.99 290.273   7
  -2 -11 -34 1686.95 317.440   4
  -2 -11 -34 1634.56 304.842   7
   2 -11  33 3164.73 910.978   3
  -2 -11 -33 2662.57 343.553   7
  -2 -11 -32 2021.84 336.530   7
   2 -11  32 2564.10 867.042   3
  -2 -11 -31 204.877 301.386   7
   2 -11  31 208.597 700.965   3
  -2 -11 -30 681.748 292.913   7
   2 -11  30 51.7151 661.877   3
  -2 -11 -29 277.305 271.171   7
   2 -11  29 413.402 764.131   3
  -2 -11 -28 1461.52 279.142   7
   2 -11  28 1565.78 867.128   3
  -2 -11 -27-5.58942 280.658   7
  -2 -11 -27-135.833 273.724   4
  -2 -11 -26 540.536 285.561   7
  -2 -11 -26 418.598 308.977   4
   2 -11  26 921.385 857.233   3
  -2 -11 -25-82.9367 271.656   7
  -2 -11 -25 110.409 293.821   4
   2 -11  25-259.248 684.154   3
  -2 -11 -24 1268.61 263.927   7
   2 -11  24 1357.11 808.854   3
  -2 -11 -24 1274.91 281.004   4
   2 -11  23 5582.62 972.735   3
  -2 -11 -23 4962.61 410.918   4
   2 -11  22 2407.59 862.814   3
  -2 -11 -22 2103.96 292.090   4
   2 -11  21 3244.73 272.886   6
   2 -11  21 3545.31 851.345   3
   2  11 -21 2225.69 607.245   2
  -2 -11 -21 2823.30 340.361   4
   2 -11  20 1533.08 238.312   6
  -2 -11 -20 1252.90 295.124   4
   2 -11  20 1787.76 710.765   3
   2  11 -20 1929.93 589.982   2
  -2 -11 -19 3712.79 328.978   4
   2  11 -19 3330.97 661.070   2
  -2 -11 -18 1400.26 305.115   4
   2  11 -18 1704.62 576.271   2
  -2 -11 -17 5532.54 406.142   4
   2  11 -17 5047.20 726.046   2
  -2 -11 -16 1229.55 304.055   4
   2  11 -16 1083.36 734.007   1
   2  11 -16 1589.80 605.490   2
  -2 -11 -15 4072.42 355.926   4
   2  11 -15 3151.17 802.848   1
   2  11 -15 4692.51 747.721   2
  -2 -11 -14 308.981 282.078   4
  -2  11  14 650.538 765.110   1
   2  11 -14 337.389 740.066   1
   2  11 -14 1136.77 605.345   2
  -2 -11 -13 9604.19 507.111   4
   2  11 -13 8552.41 1086.10   1
  -2  11  13 8295.94 1051.35   1
   2  11 -13 6546.78 893.556   2
  -2 -11 -12 5536.34 375.318   4
  -2  11  12 6855.25 953.769   1
   2  11 -12 6826.80 971.876   1
   2  11 -12 6785.51 858.556   2
  -2 -11 -11 7959.41 467.562   4
   2  11 -11 7575.40 1048.95   1
  -2  11  11 9531.57 1058.57   1
   2  11 -11 8939.47 964.612   2
  -2 -11 -10 16609.7 760.790   4
  -2  11  10 17334.3 1349.94   1
   2  11 -10 17222.1 1476.09   1
   2  11 -10 17412.0 1308.66   2
  -2 -11  -9 6957.84 409.307   4
   2  11  -9 5204.73 934.648   1
  -2  11   9 7658.75 942.919   1
   2  11  -9 8243.96 1005.62   2
  -2 -11  -8 1141.72 274.553   4
   2  11  -8 1435.37 673.534   1
  -2  11   8 790.863 642.124   1
  -2 -11  -7 5700.20 354.651   4
   2  11  -7 5117.07 923.118   1
  -2  11   7 4756.75 792.382   1
  -2 -11  -6 1957.91 286.976   4
  -2  11   6 2126.84 680.466   1
   2  11  -6 2080.62 788.215   1
  -2 -11  -5 423.152 240.477   4
   2  11  -5 836.767 679.996   1
  -2  11   5 382.952 535.107   1
  -2 -11  -4 3731.80 302.614   4
  -2  11   4 3436.98 652.113   1
   2  11  -4 3771.29 792.078   1
  -2 -11  -3 3532.74 312.187   4
   2  11  -3 2951.33 795.142   1
  -2  11   3 3595.55 667.286   1
  -2 -11  -2 3749.50 312.918   4
  -2  11   2 2685.70 626.365   1
   2  11  -2 2227.19 728.146   1
   2  11  -1 4021.74 850.981   1
  -2  11   1 5347.22 727.309   1
   2  11   0 1154.76 690.726   1
  -2  11   0 1198.47 540.491   1
   2  11   1 5848.90 870.680   1
  -2  11  -1 4933.23 677.897   1
   2 -11  -2 2925.36 285.738   4
  -2  11  -2 2386.75 575.039   1
   2  11   2 2664.01 752.318   1
   2 -11  -3 2355.69 280.916   4
   2  11   3 2881.57 816.506   1
  -2  11  -3 2765.62 587.630   1
   2 -11  -4 2709.06 264.958   4
  -2  11  -4 1649.61 529.757   1
   2  11   4 3393.47 903.245   1
   2 -11  -5 420.133 220.709   4
   2  11   5 1251.55 763.379   1
  -2  11  -5 1216.54 491.168   1
   2 -11  -6 1766.43 276.922   4
   2  11   6 1665.02 771.366   1
  -2  11  -6 1555.79 521.579   1
   2 -11  -7 5682.46 363.585   4
  -2  11  -7 6320.42 723.012   1
   2 -11  -8 595.503 248.737   4
  -2  11  -8 600.956 472.957   1
   2  11   8 144.827 698.979   1
   2 -11  -9 7190.38 418.498   4
  -2  11  -9 6896.01 760.778   1
   2  11   9 8579.92 1116.15   1
   2 -11 -10 14572.3 665.794   4
  -2  11 -10 13489.5 1016.32   1
   2  11  10 12942.0 1396.17   1
   2  11  10 13522.9 1263.83   2
   2 -11 -11 6804.07 410.823   4
   2  11  11 9201.75 1171.59   1
  -2  11 -11 7105.31 747.932   1
   2  11  11 8627.51 1018.86   2
   2 -11 -12 5120.22 375.547   4
   2  11  12 5784.47 1005.38   1
   2  11  12 7173.33 955.087   2
   2 -11 -13 9591.45 517.447   4
   2  11  13 9900.87 1024.21   2
   2  11  13 8858.81 1194.75   1
   2 -11 -14 702.964 203.325   7
   2 -11 -14 497.955 278.842   4
   2  11  14 1243.27 678.363   2
   2  11  14 736.579 821.359   1
   2 -11 -15 4289.04 297.244   7
   2 -11 -15 4435.27 355.565   4
   2  11  15 5164.33 800.921   2
   2  11  15 5478.11 997.045   1
   2 -11 -16 1567.09 239.057   7
   2 -11 -16 1800.36 299.866   4
   2  11  16 1961.82 664.365   2
   2  11  16 2043.54 841.542   1
   2 -11 -17 3717.79 286.253   7
  -2 -11  17 4030.20 814.414   3
   2 -11 -17 4114.42 357.118   4
   2  11  17 4022.74 774.922   2
   2  11  17 3706.99 940.626   1
   2 -11 -18 1162.54 236.618   7
  -2 -11  18 1527.20 692.333   3
   2 -11 -18 1212.40 304.651   4
   2  11  18 1351.73 597.845   2
   2  11  18 943.945 890.573   1
   2  11  19 3306.38 690.009   2
   2 -11 -19 3283.31 289.906   7
   2 -11 -19 3274.56 338.401   4
  -2 -11  19 4056.56 802.271   3
   2 -11 -19 3810.44 295.808   6
   2  11  19 3793.98 976.361   1
  -2 -11  20 1457.38 708.509   3
   2 -11 -20 1860.72 282.946   4
   2  11  20 1309.54 597.956   2
   2  11  20 2131.99 922.853   1
   2 -11 -20 1659.58 250.744   7
   2 -11 -21 2021.20 319.265   4
   2  11  21 1648.32 580.315   2
  -2 -11  21 2312.70 778.863   3
   2  11  21 1644.89 963.084   1
   2 -11 -21 2147.86 268.462   7
   2 -11 -22 1722.42 282.202   4
   2  11  22 1968.30 610.853   2
  -2 -11  22 2780.74 821.804   3
   2 -11 -22 1637.56 259.554   7
   2 -11 -23 4498.06 375.507   4
   2  11  23 2998.13 645.773   2
  -2 -11  23 4333.16 884.538   3
   2  11  23 4106.63 962.918   1
   2 -11 -23 4248.15 331.276   7
   2 -11 -24 1108.00 274.998   4
  -2 -11  24 666.675 696.796   3
   2  11  24 2090.57 1039.66   1
   2 -11 -24 1253.57 249.936   7
   2 -11 -25 5.71838 295.249   4
  -2 -11  25 904.197 738.817   3
   2  11  25 1065.18 980.346   1
   2 -11 -25-384.065 262.257   7
  -2 -11  26 277.986 653.687   3
   2 -11 -26 289.590 295.033   4
   2 -11 -26 425.310 247.649   7
  -2 -11  27-343.995 677.067   3
   2 -11 -27 215.494 270.788   7
  -2 -11  28 1832.89 761.014   3
   2 -11 -28 1203.60 260.041   7
  -2 -11  29 929.083 710.195   3
   2 -11 -29 488.976 272.992   7
  -2 -11  30 1045.11 758.027   3
   2 -11 -30 1025.71 278.974   7
  -2 -11  31 1558.07 748.664   3
   2 -11 -31 233.313 266.306   7
  -2 -11  32 1643.37 728.108   3
   2 -11 -32 1904.73 317.164   7
  -2 -11  33 513.728 640.168   3
   2 -11 -33 1972.82 294.682   7
   2  11  33 2547.84 1097.68   1
   2 -11 -34 1497.46 295.273   4
   2 -11 -34 1288.20 305.175   7
   2 -11 -35 807.611 295.774   4
   2 -11 -35 1050.94 293.313   7
   2 -11 -36-391.019 260.124   4
   2 -11 -36 286.967 270.119   7
   2 -11 -37 526.063 261.047   4
   2 -11 -37 888.425 292.942   7
   2 -11 -38 856.260 284.483   7
   2 -11 -38 616.887 263.558   4
   2 -11 -39 187.816 249.883   7
   2 -11 -39 192.290 243.422   4
   2 -11 -40 504.828 245.126   7
   2 -11 -40 530.681 221.791   4
   2 -11 -41 570.206 244.759   7
   2 -11 -41 427.908 237.479   4
   2 -11 -42 105.574 229.577   4
   2 -11 -43-12.0712 212.172   4
   2 -11 -44 512.545 205.847   4
   2 -11 -45 949.649 197.118   4
   2 -11 -46 359.100 154.548   4
  -2 -12 -48 20.6407 97.5930   7
  -2 -12 -47 27.8228 118.635   7
  -2 -12 -46-134.598 139.628   7
  -2 -12 -45-71.3483 165.751   7
  -2 -12 -44 652.803 182.187   7
  -2 -12 -44 199.787 170.564   4
  -2 -12 -43 281.097 199.324   7
  -2 -12 -43-146.915 173.169   4
  -2 -12 -42 68.0289 205.714   7
  -2 -12 -42 35.0444 183.752   4
  -2 -12 -41 312.495 227.238   7
  -2 -12 -41 377.327 205.351   4
  -2 -12 -40 340.037 242.804   7
  -2 -12 -40 344.330 233.248   4
  -2 -12 -39 212.863 253.414   7
  -2 -12 -39 234.017 244.312   4
  -2 -12 -38 1916.54 299.993   7
  -2 -12 -38 1638.83 253.108   4
  -2 -12 -37 1673.03 303.539   7
  -2 -12 -37 1146.59 278.141   4
  -2 -12 -36 362.820 286.988   7
  -2 -12 -36 51.7733 240.786   4
  -2 -12 -35 1152.35 299.686   7
  -2 -12 -35 495.540 272.830   4
  -2 -12 -34 974.406 286.290   7
  -2 -12 -34 1051.78 311.106   4
  -2 -12 -33 651.893 283.501   7
  -2 -12 -33 764.722 291.927   4
  -2 -12 -32 11.0908 278.902   7
  -2 -12 -32-188.861 261.781   4
  -2 -12 -31 1154.80 303.210   7
  -2 -12 -31 1184.93 289.004   4
   2 -12  31 823.388 630.107   3
  -2 -12 -30-117.954 305.176   7
  -2 -12 -30 5.88077 273.395   4
   2 -12  30 771.661 686.415   3
  -2 -12 -29-96.1069 301.036   7
  -2 -12 -29 178.247 265.733   4
   2 -12  29-362.650 725.968   3
  -2 -12 -28 310.305 270.144   7
   2 -12  28 263.613 800.382   3
  -2 -12 -28 419.463 271.217   4
   2 -12  27 1871.05 904.437   3
  -2 -12 -27 1249.16 320.397   4
   2 -12  26 3054.45 854.223   3
  -2 -12 -26 2755.58 362.970   4
   2 -12  25 3529.89 939.452   3
  -2 -12 -25 5007.57 403.657   4
   2 -12  24 1358.46 848.625   3
  -2 -12 -24 807.461 294.127   4
   2 -12  23 2907.74 898.712   3
  -2 -12 -23 2021.82 350.421   4
   2 -12  22 4983.27 338.852   6
   2 -12  22 4474.09 882.935   3
  -2 -12 -22 4771.44 384.472   4
   2 -12  21 8719.72 473.485   6
  -2  12  21 8620.99 1182.19   1
   2 -12  21 7204.06 1031.01   3
  -2 -12 -21 9392.24 535.568   4
   2  12 -20 2253.91 669.161   2
   2 -12  20 2635.90 288.602   6
  -2  12  20 1681.48 785.270   1
  -2 -12 -20 2231.26 329.529   4
   2  12 -19 2663.35 678.132   2
   2 -12  19 3883.39 318.000   6
  -2 -12 -19 3236.29 356.214   4
  -2  12  19 4395.03 1020.13   1
  -2 -12 -18 5448.79 427.212   4
  -2  12  18 4121.49 954.099   1
   2  12 -18 5819.45 797.779   2
  -2 -12 -17 9969.80 551.415   4
  -2  12  17 7900.30 1112.32   1
   2  12 -17 7710.53 921.825   2
  -2 -12 -16 1223.04 330.068   4
  -2  12  16 1352.94 802.497   1
   2  12 -16 1617.86 641.846   2
  -2 -12 -15 2740.69 349.753   4
  -2  12  15 3181.28 865.521   1
   2  12 -15 4251.04 892.264   1
   2  12 -15 2372.93 683.511   2
  -2 -12 -14 18387.6 838.139   4
  -2  12  14 20510.8 1521.79   1
   2  12 -14 18029.1 1336.05   2
  -2 -12 -13 14675.9 709.987   4
   2  12 -13 13043.1 1326.58   1
  -2  12  13 14984.1 1335.41   1
   2  12 -13 13864.6 1219.36   2
  -2 -12 -12 3827.46 382.115   4
   2 -12  12 2953.26 837.235   3
   2  12 -12 3501.21 947.585   1
  -2  12  12 4375.59 957.288   1
   2  12 -12 3904.93 800.460   2
  -2 -12 -11 761.988 316.134   4
   2  12 -11-105.742 780.015   1
  -2  12  11 1264.60 789.940   1
   2  12 -11 1764.26 739.166   2
  -2 -12 -10 2939.30 339.323   4
  -2  12  10 1931.08 799.554   1
   2  12 -10 4325.15 880.262   1
   2  12 -10 4356.52 872.512   2
  -2 -12  -9 4206.90 371.477   4
   2  12  -9 3812.15 934.788   1
  -2  12   9 5891.06 959.745   1
   2  12  -9 5278.99 983.742   2
  -2 -12  -8 1759.20 328.938   4
   2  12  -8 854.337 768.503   1
  -2  12   8 2761.72 779.073   1
   2  12  -8 2153.53 799.786   2
  -2 -12  -7 8204.12 473.929   4
   2  12  -7 8028.33 1127.75   1
  -2  12   7 8259.00 992.849   1
   2  12  -7 8054.26 1044.43   2
  -2 -12  -6 1951.14 338.705   4
  -2  12   6 1740.45 695.892   1
   2  12  -6 1827.10 832.960   1
   2  12  -6 3450.44 852.278   2
  -2 -12  -5 1165.01 272.926   4
  -2  12   5 1289.90 663.646   1
   2  12  -5 1801.82 825.350   1
   2  12  -5 2280.56 912.694   2
  -2 -12  -4 1944.17 324.900   4
   2  12  -4 1384.48 844.372   1
  -2  12   4 2390.13 726.732   1
   2  12  -4 2436.13 790.679   2
   2  12  -3 2151.96 878.087   1
  -2  12   3 2298.84 653.130   1
  -2  12   2 1492.76 626.939   1
   2  12  -2 1513.04 847.989   1
  -2  12   1 1076.31 577.799   1
   2  12  -1 2472.61 895.569   1
  -2  12   0-117.834 550.409   1
   2  12   0-52.1202 761.355   1
   2  12   1 1852.52 803.261   1
  -2  12  -1 1570.17 605.644   1
  -2  12  -2 1545.33 581.022   1
   2  12   2 1063.60 766.120   1
  -2  12  -3 788.428 498.657   1
   2  12   3 1782.87 857.444   1
   2 -12  -4 1779.57 315.857   4
  -2  12  -4 1015.84 552.891   1
   2  12   4 1906.29 808.403   1
   2 -12  -5 1313.13 290.909   4
  -2  12  -5 1345.93 542.924   1
   2  12   5 888.907 834.745   1
   2  12   5 1685.71 801.983   2
   2 -12  -6 1389.72 297.527   4
  -2  12  -6 1266.91 549.312   1
   2  12   6 2665.56 871.030   1
   2  12   6 2702.92 855.750   2
   2 -12  -7 6765.18 427.038   4
  -2  12  -7 4940.93 749.492   1
   2  12   7 7582.14 1151.23   1
   2  12   7 7712.25 1058.53   2
   2 -12  -8 2381.72 326.792   4
   2  12   8 2869.54 903.787   1
  -2  12  -8 1739.41 540.851   1
   2  12   8 2086.96 866.187   2
   2 -12  -9 2996.48 307.453   4
   2  12   9 3267.10 980.265   1
   2  12   9 4442.69 910.064   2
   2 -12 -10 3005.04 356.009   4
   2  12  10 4648.30 1057.21   1
   2  12  10 4578.02 961.822   2
   2 -12 -11 955.842 310.825   4
   2  12  11 1017.23 905.930   1
   2  12  11 867.633 736.655   2
   2 -12 -12 3919.61 370.617   4
   2  12  12 4741.49 868.228   2
   2 -12 -13 10793.9 540.567   7
   2 -12 -13 11819.5 597.805   4
   2  12  13 12646.9 1178.91   2
   2  12  13 12755.4 1382.20   1
   2 -12 -14 18742.6 827.092   7
   2 -12 -14 19930.7 867.544   4
   2  12  14 20709.3 1492.77   2
   2 -12 -15 3462.86 294.000   7
   2 -12 -15 3993.54 360.018   4
   2  12  15 4706.49 803.572   2
   2  12  15 4369.13 1108.91   1
   2 -12 -16 2037.46 272.273   7
  -2 -12  16 3178.68 794.095   3
   2 -12 -16 1754.97 318.974   4
   2  12  16 1854.47 689.251   2
   2  12  16 1535.36 1003.88   1
   2 -12 -17 8110.67 465.676   7
   2 -12 -17 10313.7 543.268   4
  -2 -12  17 8628.34 1048.95   3
   2  12  17 9086.15 1002.91   2
   2  12  18 5740.78 859.406   2
   2 -12 -18 5687.31 388.988   7
  -2 -12  18 5374.00 932.270   3
   2 -12 -18 6482.52 458.976   4
   2 -12 -18 7268.74 409.430   6
   2  12  18 7845.53 1210.92   1
   2  12  19 3647.26 743.010   2
   2 -12 -19 3573.41 310.829   7
   2 -12 -19 3425.09 378.325   4
  -2 -12  19 3536.46 824.021   3
   2 -12 -19 4748.97 331.719   6
   2  12  19 4808.06 1122.66   1
   2  12  20 586.047 602.769   2
   2 -12 -20 1454.31 273.101   7
  -2 -12  20 2376.07 788.723   3
   2 -12 -20 2477.61 315.261   4
   2 -12 -20 2335.48 282.808   6
   2  12  20 2562.13 1067.88   1
  -2 -12  21 8212.43 1052.68   3
   2 -12 -21 10941.4 568.015   4
   2  12  21 8377.33 975.679   2
   2  12  21 10103.5 1312.50   1
   2 -12 -21 9782.98 513.200   7
   2 -12 -22 4575.68 374.175   4
   2  12  22 3987.17 764.595   2
  -2 -12  22 4797.22 867.574   3
   2 -12 -22 4387.13 350.818   7
   2 -12 -23 2049.22 343.924   4
  -2 -12  23 2275.25 754.343   3
   2  12  23 1849.05 1086.59   1
   2 -12 -23 1577.00 273.398   7
   2 -12 -24 813.714 288.613   4
   2 -12 -24 907.605 270.745   7
   2  12  24 1676.21 848.339   1
   2 -12 -25 5163.92 379.082   7
  -2 -12  25 5481.57 889.977   3
   2  12  25 5925.42 1169.33   1
   2 -12 -25 5599.88 422.641   4
   2 -12 -26 2996.88 326.420   7
   2 -12 -26 3237.39 370.619   4
  -2 -12  26 3510.98 793.266   3
   2 -12 -27 757.305 289.277   4
  -2 -12  27 1114.19 762.638   3
   2  12  27 1380.34 1031.53   1
   2 -12 -27 596.155 277.664   7
   2 -12 -28 433.879 275.359   4
  -2 -12  28 52.0712 765.483   3
   2  12  28 1123.00 1036.47   1
   2 -12 -28 507.894 269.458   7
   2 -12 -29 63.8159 266.727   4
  -2 -12  29 396.892 738.028   3
   2  12  29 794.833 1002.61   1
   2 -12 -29 606.776 276.164   7
   2 -12 -30 166.713 256.163   7
   2 -12 -30-63.0295 270.322   4
  -2 -12  30 382.363 704.573   3
   2 -12 -31 808.830 289.296   7
   2 -12 -31 564.754 268.643   4
   2 -12 -32 214.827 267.318   7
   2 -12 -32-111.059 258.470   4
   2 -12 -33 1076.55 278.072   7
   2 -12 -33 577.158 263.497   4
   2 -12 -34 1012.65 287.401   7
   2 -12 -34 596.086 286.299   4
   2 -12 -35 919.924 269.759   7
   2 -12 -35 596.333 272.951   4
   2 -12 -36 597.512 265.663   7
   2 -12 -36 319.175 242.325   4
   2 -12 -37 1247.97 279.884   7
   2 -12 -37 1208.89 270.236   4
   2 -12 -38 1331.28 240.568   4
   2 -12 -38 1813.99 274.609   7
   2 -12 -39 21.9299 236.005   4
   2 -12 -39 213.004 224.136   7
   2 -12 -40 229.974 220.359   4
   2 -12 -40 255.616 220.421   7
   2 -12 -41 306.189 194.112   4
   2 -12 -41 245.035 215.317   7
   2 -12 -42 343.547 183.001   4
   2 -12 -42 62.9998 200.214   7
   2 -12 -43 103.127 167.893   4
   2 -12 -43-17.0877 182.618   7
   2 -12 -44 260.968 152.171   4
   2 -12 -44 400.017 169.773   7
   2 -12 -45-16.9890 162.113   7
   2 -12 -46 7.51341 137.305   7
  -2 -13 -46 185.969 106.514   7
  -2 -13 -45 154.769 120.580   7
  -2 -13 -44 446.251 147.989   7
  -2 -13 -43 243.871 161.735   7
  -2 -13 -42-101.350 164.180   4
  -2 -13 -42 279.647 176.980   7
  -2 -13 -41 212.790 173.836   4
  -2 -13 -41 492.409 201.657   7
  -2 -13 -40 189.511 198.238   7
  -2 -13 -40 143.981 181.147   4
  -2 -13 -39 567.612 218.908   7
  -2 -13 -39 419.996 211.381   4
  -2 -13 -38 100.696 219.290   7
  -2 -13 -38 242.821 228.548   4
  -2 -13 -37 627.453 247.603   7
  -2 -13 -37 533.457 221.482   4
  -2 -13 -36 88.2709 239.100   7
  -2 -13 -36 74.9910 245.352   4
  -2 -13 -35 149.014 239.595   7
  -2 -13 -35 121.932 230.341   4
  -2 -13 -34 863.355 269.892   7
  -2 -13 -34 222.293 256.470   4
  -2 -13 -33 392.291 265.419   7
  -2 -13 -33-41.9066 274.211   4
  -2 -13 -32 282.215 286.501   7
  -2 -13 -32 140.009 276.334   4
  -2 -13 -31 824.712 298.807   7
  -2 -13 -31 678.754 281.422   4
  -2 -13 -30 603.415 267.698   4
  -2 -13 -29 252.963 268.172   4
   2 -13  28 615.279 676.648   3
  -2 -13 -28 251.492 294.591   4
   2 -13  27 2706.00 888.438   3
  -2  13  27 628.827 679.771   1
  -2 -13 -27 1900.43 337.705   4
   2 -13  26 1549.55 889.519   3
  -2  13  26 1030.15 718.293   1
  -2 -13 -26 927.180 325.664   4
   2 -13  25 1042.19 741.869   3
  -2  13  25 2631.81 947.879   1
  -2 -13 -25 1370.53 313.776   4
   2 -13  24 994.270 732.135   3
  -2  13  24 1542.38 899.596   1
  -2 -13 -24 1140.39 308.124   4
   2 -13  23-301.858 780.843   3
   2 -13  23 151.365 200.295   6
  -2  13  23 855.739 766.821   1
  -2 -13 -23 340.528 323.325   4
   2 -13  22 1101.77 796.080   3
  -2 -13 -22-6.24852 287.002   4
   2 -13  22 230.783 219.966   6
  -2  13  22 1534.76 848.022   1
  -2 -13 -21 504.196 263.237   7
  -2 -13 -21 629.625 330.801   4
   2 -13  21 920.775 242.431   6
  -2  13  21 683.183 790.210   1
  -2 -13 -20 1694.19 308.325   7
   2 -13  20 1893.94 286.472   6
  -2  13  20 2321.46 942.939   1
  -2 -13 -20 1082.15 307.022   4
   2  13 -19 2802.92 735.562   2
   2 -13  19 3547.85 325.408   6
  -2  13  19 4086.02 891.025   1
  -2 -13 -19 2520.46 373.253   4
   2  13 -18 1278.45 629.600   2
   2 -13  18 1395.26 282.022   6
  -2  13  18 1932.46 914.009   1
  -2 -13 -18 1024.07 339.511   4
   2  13 -17 2723.22 767.034   2
   2 -13  17 3196.30 333.022   6
  -2 -13 -17 2444.69 356.461   4
  -2  13  17 2253.87 931.293   1
  -2 -13 -16 1943.19 326.056   4
  -2  13  16 1927.75 931.739   1
   2  13 -16 2070.38 650.323   2
  -2 -13 -15 739.525 320.292   4
   2  13 -15 703.208 730.514   1
  -2  13  15 1663.52 919.504   1
   2  13 -15 1510.98 638.190   2
  -2 -13 -14 554.082 322.525   4
   2  13 -14 541.571 761.694   1
  -2  13  14 851.640 821.939   1
   2  13 -14 297.004 651.619   2
  -2 -13 -13 1097.51 342.164   4
   2 -13  13 1825.84 786.915   3
  -2  13  13 1411.48 887.049   1
   2  13 -13 1853.69 885.708   1
   2  13 -13 1269.77 692.237   2
   2 -13  12 2508.03 802.716   3
  -2 -13 -12 2613.98 365.585   4
   2  13 -12 1839.19 847.135   1
  -2  13  12 2689.77 904.227   1
   2  13 -12 2583.44 760.113   2
   2 -13  11 2766.97 871.135   3
  -2 -13 -11 1145.49 312.337   4
   2  13 -11 1426.51 821.873   1
  -2  13  11 481.138 711.826   1
   2  13 -11 91.5658 659.669   2
  -2 -13 -10 3966.19 376.058   4
  -2  13  10 3332.85 876.016   1
   2  13 -10 4479.56 999.193   1
   2  13 -10 4003.56 907.434   2
  -2 -13  -9 1987.71 365.745   4
   2  13  -9 2362.80 860.762   1
  -2  13   9 1984.23 795.646   1
   2  13  -9 2579.58 891.520   2
  -2 -13  -8 243.935 350.682   4
  -2  13   8 1303.45 774.132   1
   2  13  -8 591.348 765.790   1
   2  13  -8 1612.32 814.229   2
  -2 -13  -7 3471.79 372.680   4
  -2  13   7 3618.63 836.547   1
   2  13  -7 4001.60 975.078   2
  -2  13   6 1201.28 737.724   1
   2  13  -6 1797.01 812.156   1
   2  13  -6 1597.24 809.620   2
  -2  13   5 744.238 738.764   1
   2  13  -5 224.074 762.353   1
  -2  13   4 4854.58 858.671   1
   2  13  -4 4606.21 1022.74   1
   2  13  -4 5319.41 1031.92   2
  -2  13   3 1242.96 679.986   1
   2  13  -3 1582.63 862.532   1
   2  13  -3 1856.53 850.803   2
  -2  13   2 9127.53 1044.90   1
   2  13  -2 10249.9 1294.62   1
   2  13  -2 12206.8 1299.47   2
  -2  13   1 6734.98 935.889   1
   2  13  -1 6977.75 1158.38   1
   2  13  -1 7476.49 1140.27   2
  -2  13   0 2325.26 706.940   1
   2  13   0 2630.38 871.674   1
   2  13   0 3891.52 1022.81   2
   2  13   1 6729.45 1181.23   1
  -2  13  -1 6383.05 862.139   1
  -2  13  -2 9978.06 995.373   1
   2  13   2 13849.1 1449.07   1
   2  13   3 3101.61 943.839   1
  -2  13  -3 1963.11 661.414   1
   2  13   4 6108.92 1130.79   1
   2  13   5 1042.99 835.336   1
   2  13   5 2193.85 952.178   2
   2  13   6 1348.72 937.239   1
   2  13   6 2501.17 959.604   2
   2 -13  -7 3746.59 394.040   4
   2  13   7 4610.61 1074.78   1
   2  13   7 3882.62 945.912   2
   2 -13  -8 690.337 342.585   4
   2  13   8 1621.63 880.826   1
   2  13   8 2759.18 964.476   2
   2 -13  -9 1088.93 328.713   4
   2  13   9 2625.42 1051.30   1
   2  13   9 1745.69 820.197   2
   2 -13 -10 3683.95 372.920   4
   2  13  10 5092.86 1130.40   1
   2  13  10 4323.71 982.811   2
   2 -13 -11 606.192 318.320   4
   2  13  11 1499.94 843.653   2
   2  13  11 1414.79 1003.18   1
   2 -13 -12 2717.82 270.315   7
   2 -13 -12 1653.35 366.436   4
   2  13  12 2277.84 1002.83   1
   2 -13 -13 1240.98 239.722   7
   2 -13 -13 1157.64 357.271   4
   2  13  13 1385.27 708.551   2
   2  13  13 1792.91 1011.40   1
   2 -13 -14 1101.46 239.846   7
   2 -13 -14 762.311 349.914   4
   2  13  14 1318.96 714.640   2
   2  13  14 1572.46 1031.12   1
   2 -13 -15 657.809 238.549   7
   2 -13 -15 319.038 322.223   4
  -2 -13  15 949.946 802.687   3
   2  13  15 1141.18 728.207   2
   2  13  15 446.876 1012.34   1
   2 -13 -16 1632.34 255.998   7
   2 -13 -16 1685.36 316.832   4
  -2 -13  16 1621.49 787.718   3
   2  13  16 1974.95 719.591   2
   2  13  17 2192.87 715.594   2
   2 -13 -17 2236.70 282.457   7
  -2 -13  17 2250.76 791.276   3
   2 -13 -17 2145.63 338.991   4
   2 -13 -17 2537.08 305.441   6
   2  13  17 3471.85 986.851   1
   2  13  18 1070.59 701.879   2
   2 -13 -18 823.775 249.675   7
  -2 -13  18 1310.80 721.315   3
   2 -13 -18 1019.13 341.023   4
   2 -13 -18 1684.44 282.790   6
   2  13  18 1792.62 1036.95   1
   2  13  19 1955.95 705.989   2
   2 -13 -19 2124.04 291.047   7
   2 -13 -19 2131.55 364.784   4
  -2 -13  19 2047.87 775.690   3
   2 -13 -19 2707.70 301.438   6
   2  13  19 869.971 1033.62   1
   2  13  20 548.668 675.047   2
  -2 -13  20 1228.30 718.673   3
   2 -13 -20 974.009 248.784   7
   2 -13 -20 856.204 295.508   4
   2 -13 -20 1201.14 273.457   6
   2  13  20 813.776 912.246   1
   2  13  21 700.989 603.444   2
  -2 -13  21 835.970 712.423   3
   2 -13 -21 893.864 270.784   7
   2 -13 -21 815.324 333.237   4
   2 -13 -21 886.476 242.034   6
   2  13  21 1228.67 1099.43   1
   2 -13 -22 18.5145 275.388   4
  -2 -13  22 48.7201 689.504   3
   2  13  22 1359.93 962.307   1
   2 -13 -22-16.1460 244.075   7
   2 -13 -23 54.9737 320.188   4
  -2 -13  23 672.010 672.630   3
   2  13  23 546.539 901.445   1
   2 -13 -23-264.804 275.901   7
   2 -13 -24 1334.92 296.930   4
  -2 -13  24 873.625 710.685   3
   2  13  24 1914.00 1087.66   1
   2 -13 -24 1325.24 275.748   7
   2 -13 -25 2034.04 332.008   4
  -2 -13  25 1549.65 719.218   3
   2  13  25 2945.82 1102.24   1
   2 -13 -25 1583.12 300.436   7
   2 -13 -26 721.196 321.795   4
  -2 -13  26 498.849 670.987   3
   2  13  26 411.295 837.807   1
   2 -13 -26 727.721 266.860   7
   2 -13 -27 1548.10 320.654   4
  -2 -13  27 1656.26 749.326   3
   2 -13 -27 1648.62 310.344   7
   2  13  27 2738.56 915.641   1
   2 -13 -28 573.009 259.496   7
   2 -13 -28 531.955 276.575   4
   2  13  28 955.266 761.231   1
   2 -13 -29 432.897 270.615   7
   2 -13 -29 5.61094 257.705   4
   2 -13 -30 893.573 264.989   7
   2 -13 -30 450.361 261.971   4
   2 -13 -31 857.157 276.791   7
   2 -13 -31 466.586 259.302   4
   2 -13 -32 41.2654 270.727   7
   2 -13 -32 125.346 252.415   4
   2 -13 -33 150.138 248.275   7
   2 -13 -33-223.107 268.131   4
   2 -13 -34 960.509 266.919   7
   2 -13 -34 683.398 262.992   4
   2 -13 -35-75.0279 255.907   7
   2 -13 -35-9.40915 224.471   4
   2 -13 -36-67.6049 231.781   7
   2 -13 -36-85.7711 237.607   4
   2 -13 -37 284.610 210.572   4
   2 -13 -37 494.888 222.959   7
   2 -13 -38-65.5018 223.759   4
   2 -13 -38-4.07094 217.427   7
   2 -13 -39 585.611 196.441   4
   2 -13 -39 569.214 214.292   7
   2 -13 -40 181.867 177.086   4
   2 -13 -40 92.7096 200.312   7
   2 -13 -41 241.723 165.658   4
   2 -13 -41 73.2610 183.822   7
   2 -13 -42 3.13979 154.264   4
   2 -13 -42 3.04352 161.839   7
   2 -13 -43 415.616 154.936   7
   2 -13 -44 589.862 149.620   7
   2 -13 -45 51.1073 114.890   7
   2 -13 -46 135.171 102.027   7
  -2 -14 -44 248.670 102.364   7
  -2 -14 -43 409.903 122.758   7
  -2 -14 -42 173.010 142.637   7
  -2 -14 -41 482.007 160.398   7
  -2 -14 -40 150.584 161.542   4
  -2 -14 -40 345.860 175.343   7
  -2 -14 -39 108.993 177.630   7
  -2 -14 -39 139.304 179.986   4
  -2 -14 -38 401.698 195.980   7
  -2 -14 -38 115.023 200.441   4
  -2 -14 -37-147.548 210.981   7
  -2 -14 -37-47.5539 199.169   4
  -2 -14 -36 439.907 237.167   7
  -2 -14 -36 244.851 200.644   4
  -2 -14 -35 148.287 242.629   7
  -2 -14 -35-8.74401 231.145   4
  -2 -14 -34 428.238 237.466   4
  -2 -14 -33 180.554 227.583   4
  -2 -14 -32 167.804 252.361   4
  -2 -14 -31 1087.36 287.126   4
  -2 -14 -30 1038.04 286.617   4
  -2 -14 -29 1736.97 310.475   4
  -2 -14 -28 2447.25 333.061   4
  -2 -14 -27 1258.86 321.990   4
  -2 -14 -26 332.152 300.283   4
  -2 -14 -25 101.079 269.323   4
   2 -14  24-159.992 742.481   3
  -2 -14 -24 551.186 271.617   7
  -2 -14 -24 345.255 302.081   4
  -2 -14 -23 597.085 289.201   7
  -2 -14 -23 862.570 329.009   4
   2 -14  23 660.672 773.954   3
  -2  14  23-412.547 866.486   1
   2 -14  22 856.983 742.078   3
  -2 -14 -22 1252.98 318.466   7
  -2 -14 -22 1063.55 309.976   4
   2 -14  22 1195.31 251.507   6
  -2  14  22 415.121 738.260   1
  -2 -14 -21 1653.78 290.907   7
  -2 -14 -21 951.174 340.773   4
   2 -14  21 1175.63 266.872   6
  -2  14  20 335.372 579.634   2
  -2 -14 -20 223.141 291.153   7
  -2 -14 -20 137.477 301.716   4
   2 -14  20 363.371 251.248   6
  -2  14  20 60.0258 723.633   1
  -2 -14 -19 3213.92 351.835   7
   2 -14  19 3109.52 323.965   6
  -2  14  19 2219.30 952.997   1
  -2 -14 -19 3006.83 384.877   4
   2  14 -18 2458.71 720.100   2
   2 -14  18 2694.57 316.164   6
  -2  14  18 1308.82 868.532   1
  -2 -14 -18 2287.53 363.795   4
   2  14 -17-180.332 664.668   2
   2 -14  17 514.798 282.415   6
  -2  14  17 589.776 781.200   1
  -2 -14 -17 68.4403 302.453   4
   2  14 -16 892.026 718.439   2
   2 -14  16 1087.88 295.164   6
  -2  14  16-58.2418 765.957   1
  -2 -14 -16 62.5885 347.788   4
   2  14 -15 1867.59 745.253   2
   2 -14  15 3927.25 355.293   6
  -2 -14 -15 2280.61 398.918   4
   2 -14  15 1811.22 876.170   3
  -2  14  15 2359.45 890.235   1
  -2 -14 -14 2242.65 395.526   4
   2 -14  14 2969.02 802.276   3
  -2  14  14 1529.40 829.222   1
   2  14 -14 2279.83 720.299   2
  -2 -14 -13 1974.65 384.393   4
   2 -14  13 2735.94 892.141   3
   2  14 -13 1845.67 812.839   1
  -2  14  13 2312.16 847.018   1
   2  14 -13 1437.39 683.917   2
  -2 -14 -12 240.127 356.420   4
   2 -14  12 544.210 744.605   3
   2  14 -12 1070.66 823.217   1
  -2  14  12 224.964 710.832   1
   2  14 -12-139.594 694.233   2
  -2 -14 -11 58.3898 354.962   4
   2 -14  11 493.104 793.998   3
   2  14 -11 510.221 767.597   1
  -2  14  11 726.628 791.159   1
   2  14 -11 1440.66 811.364   2
  -2 -14 -10 865.011 374.805   4
   2 -14  10 788.150 769.377   3
   2  14 -10 929.359 778.204   2
   2  14 -10 804.183 824.171   1
  -2  14  10 1216.85 866.050   1
   2  14  -9 2233.44 814.146   2
   2  14  -9 1661.01 910.824   1
  -2  14   9 1728.32 779.966   1
   2  14  -8 2341.14 934.334   2
  -2  14   8 1000.76 779.771   1
   2  14  -8 121.216 833.058   1
   2  14  -7 4900.90 938.907   2
  -2  14   7 4755.32 933.202   1
   2  14  -7 3673.38 962.376   1
   2  14  -6 4866.52 1070.84   2
  -2  14   6 2946.69 851.302   1
   2  14  -6 3503.94 1045.62   1
   2  14  -5 11179.6 1242.61   2
   2  14  -5 9629.38 1268.22   1
  -2  14   5 8621.86 1089.89   1
   2  14  -4 1998.99 926.582   2
   2  14  -4 2511.32 1009.60   1
  -2  14   4 404.774 729.480   1
   2  14  -3 12278.7 1370.54   2
   2  14  -3 10070.7 1303.09   1
   2  14  -2 3663.08 1043.23   2
  -2  14   2 2220.81 745.177   1
   2  14  -2 3412.04 1030.23   1
   2  14  -1 3241.24 1003.71   2
   2  14  -1 2224.69 862.246   1
   2  14   0 3879.29 979.162   2
   2  14   0 6031.24 1177.06   1
   2  14   1 1681.80 958.235   1
   2  14   2 2851.35 962.269   1
   2  14   3 10089.0 1392.58   1
   2  14   4 4401.51 1115.98   2
   2  14   4 2359.72 1075.86   1
   2  14   5 10838.9 1313.65   2
   2  14   5 11442.5 1464.16   1
   2  14   6 3496.56 999.827   2
   2  14   6 4443.69 1206.06   1
   2  14   7 6131.81 1148.10   2
   2  14   7 3273.07 1067.91   1
   2  14   8 1548.56 804.125   2
   2  14   8 771.613 846.412   1
   2  14   9 4451.18 1046.37   2
   2  14   9 2980.58 1073.23   1
   2 -14 -10 869.421 236.722   7
   2 -14 -10 710.226 367.451   4
   2  14  10 1079.01 738.791   2
   2  14  10 325.994 941.137   1
   2 -14 -11 820.257 239.583   7
   2 -14 -11 221.931 330.207   4
   2  14  11 695.313 825.903   2
   2  14  11 654.695 971.184   1
   2 -14 -12 352.435 233.077   7
   2 -14 -12 171.657 318.156   4
   2  14  12 580.868 819.613   2
   2  14  12-663.494 998.538   1
   2 -14 -13 2171.64 273.799   7
   2 -14 -13 2143.30 366.649   4
   2  14  13 1748.42 782.515   2
   2  14  13 2669.79 1109.59   1
   2 -14 -14 2637.30 289.539   7
   2 -14 -14 2282.05 389.213   4
  -2 -14  14 1922.95 873.539   3
   2  14  14 2591.06 789.374   2
   2  14  14 2881.71 1055.53   1
   2  14  15 2181.09 711.502   2
   2 -14 -15 1372.92 265.949   7
   2 -14 -15 1533.85 379.731   4
  -2 -14  15 1970.94 854.347   3
   2 -14 -15 2468.59 324.379   6
   2  14  15 1404.65 885.073   1
   2  14  16-152.449 657.992   2
   2 -14 -16 394.267 238.189   7
  -2 -14  16 252.359 645.835   3
   2 -14 -16 313.553 349.151   4
   2 -14 -16 814.216 288.684   6
   2  14  16-199.482 893.869   1
   2  14  17 49.7925 722.902   2
   2 -14 -17 150.582 246.775   7
  -2 -14  17 610.670 696.302   3
   2 -14 -17-135.403 327.064   4
   2 -14 -17 359.083 287.448   6
   2  14  17 1121.49 1001.37   1
   2  14  18 1575.64 765.048   2
   2 -14 -18 1884.37 270.517   7
   2 -14 -18 1520.12 325.211   4
  -2 -14  18 1931.57 839.429   3
   2 -14 -18 1801.90 311.553   6
   2  14  18 2974.88 1014.19   1
   2  14  19 2438.15 741.638   2
   2 -14 -19 2207.05 289.820   7
   2 -14 -19 2581.77 375.606   4
  -2 -14  19 1628.31 834.769   3
   2 -14 -19 2878.30 316.865   6
   2  14  19 2826.61 1038.20   1
  -2 -14  20 662.227 801.523   3
   2  14  20 984.293 716.982   2
   2 -14 -20 347.365 249.477   7
   2 -14 -20 485.579 304.122   4
   2 -14 -20 682.455 271.967   6
   2  14  20 1183.64 969.566   1
  -2 -14  21 1454.32 815.174   3
   2 -14 -21 1304.39 277.678   7
   2 -14 -21 1463.63 346.493   4
   2 -14 -21 1474.17 272.217   6
   2  14  21 1190.68 928.436   1
   2 -14 -22 1043.79 306.529   4
  -2 -14  22 1564.79 771.896   3
   2  14  22 396.207 875.211   1
   2 -14 -22 715.845 264.284   7
   2 -14 -23 267.298 325.142   4
  -2 -14  23 97.2326 669.849   3
   2  14  23 661.519 978.129   1
   2 -14 -23 158.183 254.429   7
   2 -14 -24 930.281 292.285   4
  -2 -14  24 1406.30 700.286   3
   2  14  24 724.531 926.557   1
   2 -14 -24 639.017 268.713   7
   2 -14 -25 477.968 257.196   7
   2 -14 -25-99.3469 272.778   4
   2 -14 -26 5.20189 267.134   7
   2 -14 -26 251.540 300.342   4
   2 -14 -27 1515.76 316.634   4
   2 -14 -27 1789.95 281.002   7
   2 -14 -28 2277.71 331.479   4
   2 -14 -28 2990.79 308.822   7
   2 -14 -29 1846.30 303.601   4
   2 -14 -29 2173.92 285.907   7
   2 -14 -30 1136.70 259.070   7
   2 -14 -30 647.904 273.837   4
   2 -14 -31 1389.92 270.063   7
   2 -14 -31 898.053 265.003   4
   2 -14 -32 534.204 245.239   7
   2 -14 -32 487.910 253.612   4
   2 -14 -33-22.1776 229.440   7
   2 -14 -33-4.59657 217.986   4
   2 -14 -34 468.553 236.494   7
   2 -14 -34 351.979 218.623   4
   2 -14 -35 585.534 221.005   7
   2 -14 -35 50.3105 226.128   4
   2 -14 -36 379.691 198.059   4
   2 -14 -36 466.411 208.490   7
   2 -14 -37-87.6906 198.686   4
   2 -14 -37-83.2177 196.346   7
   2 -14 -38 74.9143 189.443   4
   2 -14 -38 43.7591 179.750   7
   2 -14 -39-83.6825 160.038   4
   2 -14 -39 3.12199 173.057   7
   2 -14 -40 52.3574 148.031   4
   2 -14 -40 114.830 159.829   7
   2 -14 -41 527.294 155.670   7
   2 -14 -42 357.095 130.973   7
   2 -14 -43 461.302 118.144   7
   2 -14 -44 213.230 93.0910   7
  -2 -15 -42 73.8477 89.2840   7
  -2 -15 -41-125.703 115.998   7
  -2 -15 -40-54.2837 130.875   7
  -2 -15 -39 53.6603 142.642   7
  -2 -15 -38 146.690 162.887   7
  -2 -15 -37 63.6398 168.114   4
  -2 -15 -36 247.456 189.246   4
  -2 -15 -35 591.263 204.882   4
  -2 -15 -34 450.975 197.160   4
  -2 -15 -33 140.321 222.956   4
  -2 -15 -32 1313.80 255.574   4
  -2 -15 -31 708.047 226.764   4
  -2 -15 -30 979.127 244.338   4
  -2 -15 -29-65.1390 234.084   4
  -2 -15 -28-31.1426 250.624   4
  -2 -15 -27 642.330 263.398   7
  -2 -15 -27 348.589 259.899   4
  -2 -15 -26 2435.28 317.008   7
  -2 -15 -26 2266.66 307.355   4
  -2 -15 -25 1071.50 289.440   7
  -2 -15 -25 915.656 285.480   4
  -2 -15 -24 490.287 265.754   7
  -2 -15 -24 572.287 302.495   4
  -2 -15 -23 1866.54 316.457   7
  -2 -15 -23 1753.15 342.217   4
  -2 -15 -22 1485.94 291.196   7
  -2 -15 -22 1057.83 308.385   4
  -2 -15 -21 2123.14 317.832   7
  -2 -15 -21 1896.09 358.029   4
   2 -15  20 589.926 263.893   6
  -2 -15 -20 661.088 293.440   7
  -2 -15 -20 254.599 305.389   4
   2 -15  19 4162.10 349.807   6
  -2 -15 -19 4075.24 357.627   7
  -2 -15 -19 4036.27 421.612   4
  -2  15  18 2117.54 708.262   2
  -2 -15 -18 2106.07 333.389   7
  -2 -15 -18 2100.27 355.855   4
   2 -15  18 2629.65 326.297   6
  -2  15  18 2432.78 794.810   1
   2  15 -17-143.599 699.250   2
  -2 -15 -17 186.016 259.461   7
   2 -15  17 266.960 278.800   6
  -2  15  17 286.018 722.954   1
  -2 -15 -17 243.135 359.686   4
   2  15 -16 48.0624 608.312   2
   2 -15  16 51.4723 635.168   3
   2 -15  16 1360.97 310.886   6
  -2  15  16 1315.01 861.065   1
  -2 -15 -16 767.796 374.068   4
   2  15 -15-96.6436 635.404   2
   2 -15  15-154.828 772.326   3
   2 -15  15 754.226 304.593   6
  -2  15  15-57.3924 799.014   1
  -2 -15 -15 394.539 333.873   4
   2  15 -14 586.050 672.850   2
   2 -15  14 1850.72 331.573   6
  -2  15  14 1829.98 879.614   1
   2 -15  14 675.190 682.433   3
   2  15 -13 639.046 709.936   2
   2 -15  13 2234.22 351.325   6
  -2  15  13 1131.61 823.973   1
   2 -15  13 982.108 838.889   3
   2  15 -12 699.559 716.258   2
   2 -15  12 2483.36 362.766   6
   2 -15  12 362.283 637.471   3
   2  15 -12 848.128 825.296   1
  -2  15  12 224.278 774.512   1
   2 -15  11 102.571 778.453   3
   2  15 -11 171.475 768.251   1
  -2  15  11-333.128 704.524   1
   2  15 -11 298.680 666.651   2
   2 -15  10 1334.71 731.536   3
   2  15 -10 524.899 772.724   1
   2  15 -10-195.673 730.050   2
   2 -15   9 1340.34 869.671   3
   2  15  -9 761.749 802.583   1
   2  15  -9 947.320 749.084   2
   2 -15   8-103.195 713.430   3
   2  15  -8 720.117 703.868   2
   2  15  -8 360.940 738.202   1
   2  15  -7 2769.89 939.960   2
   2  15  -7 943.433 774.260   1
   2  15  -6 696.035 833.481   2
   2  15  -6 452.367 833.522   1
   2  15  -5 5315.04 983.657   2
   2  15  -5 2813.40 1053.98   1
   2  15  -4 2249.36 990.980   2
   2  15  -4 1444.95 1034.84   1
   2  15  -3 1770.21 952.583   2
   2  15  -3 788.211 827.919   1
   2  15  -2 7423.03 1115.59   2
   2  15  -2 7059.31 1231.75   1
   2  15  -1 3037.01 881.621   2
   2  15  -1 3733.17 1120.87   1
   2  15   0 11093.8 1284.18   2
   2  15   0 13636.2 1419.91   1
   2  15   1 2834.46 1073.38   1
   2  15   2 6350.51 1143.70   1
   2  15   3 1726.46 1046.48   1
   2  15   4 2520.24 1017.76   2
   2  15   4-471.605 909.237   1
   2  15   5 6077.55 1170.82   2
   2  15   5 5312.07 1122.37   1
   2  15   6 171.544 734.416   2
   2  15   6 208.427 1014.89   1
   2  15   7 2390.81 897.350   2
   2  15   7 699.270 994.631   1
   2 -15  -7 1579.97 252.377   7
   2  15   8 1063.74 880.997   2
   2  15   8-631.906 993.984   1
   2 -15  -8 758.943 228.479   7
   2  15   9 776.752 790.925   2
   2  15   9 1310.37 889.793   1
   2 -15  -9 794.667 241.169   7
   2  15  10 812.047 766.545   2
   2  15  10 613.704 807.399   1
   2 -15 -10 637.963 237.678   7
   2  15  11 320.407 794.516   2
   2 -15 -11 809.715 318.430   6
   2  15  11 607.190 806.121   1
   2 -15 -11 365.345 232.121   7
   2  15  12 1037.15 717.984   2
   2 -15 -12 471.964 238.804   7
   2 -15 -12 992.095 323.515   6
   2  15  12 335.360 779.224   1
   2  15  13 604.879 795.136   2
   2 -15 -13 1255.37 260.820   7
  -2 -15  13 1060.72 730.132   3
   2 -15 -13 1738.40 329.393   6
   2  15  13 2815.37 912.273   1
   2  15  14 162.627 712.961   2
   2 -15 -14 511.540 241.742   7
   2 -15 -14 401.554 348.732   4
  -2 -15  14 1262.47 805.551   3
   2 -15 -14 871.472 311.040   6
[truncated: 6,090,873 more chars]
